# Supplementary material for: Modified fish diet shifted serum metabolome and alleviated chronic anemia in bottlenose dolphins (Tursiops truncatus): Potential role of odd-chain saturated fatty acids
Source: PLoS One. 2020 Apr 7;15(4):e0230769. doi: 10.1371/journal.pone.0230769 (PMC7138614; doi:10.1371/journal.pone.0230769)
Supplement: S1 Data — (XLSX) [file pone.0230769.s001.xlsx]

## Sheet: Clinical Indices
Modified fish diet shifted serum metabolome and alleviated chronic anemia in bottlenose dolphins (Tursiops truncatus): Potential role of odd-chain saturated fatty acids
PLOS ONE
Venn-Watson et al. FEB2020
CLINICAL INDICES
Animal ID	GROUP	MONTH	IRON	TIBC	TSAT	FERR	INSULIN	CHOL	GLUC	TRIG	WBC	RBC	HGB	HCT	MCV	MCH	MCHC	RBCDIST	PLATE	NEUT	LYMPH	MONOAC	EOSAC	BUN	CREAT	UA	SOD	POT	CHL	CO2	PROT	ALB	CAL	IOPHOS	ALKPHOS	LDH	AST	ALT	GGT	IRON2	CPK	ESR	MG	GAPK	GFR	HDL	VLDL	PCV
Animal B	CASE	Month 0	164	332	49.4	11023	10	254	95	188	7.4	3.21	14.2	48.9	152.3	44.2	29	17.8	46	6.068	0.444	0.37	0.518	49	1.2	0.7	158	4.2	117	30	7.9	4.9	9.2	4.3	383	612	374	27	50	168	199	7	2.3	11	243	212	38	37
Animal C	CASE	Month 0	140	305	45.9	855	15	177	115	199	9.1	3.3	14.2	45.7	138.5	43	31.1	13.3	109	7.644	0.455	0.091	0.91	48	1.2	1	160	4.1	118	27	6.7	4.6	9.1	4.7	299	600	325	39	30	134	153	7	2.1	15	243	156	40	42
Animal CS	CASE	Month 0	298	317	94.01	10955	3	165	83	104	8.4	3.15	13.9	46.8	148.6	44.1	29.7	14	104	6.972	0.42	0.168	0.84	44	1.2	0.8	158	4.1	117	29	6.7	4.8	9	5.5	663	676	345	48	49	297	146	7	1.8	12	243	150	21	41
Animal D	CASE	Month 0	292	339	86.14	10073	19	171	108	134	7.6	2.77	12.6	41.8	150.9	45.5	30.1	15.3	64	6.08	0.304	0.608	0.608	56	1.9	0.6	159	4	120	25	6.3	4.6	9.1	4.8	296	584	251	30	45	294	129	27	2.3	14	143	147	27	37
Animal DD	CASE	Month 0	134	328	40.85	8193	12	163	93	138	7.1	3.07	12.7	42.1	137.1	41.4	30.2	14.5	167	6.035	0.497	0.142	0.426	46	1.5	0.8	159	4.3	114	22	6.8	5	8.9	6.2	223	714	268	52	27	138	120	5	2	23	188	132	28	38
Animal EE	CASE	Month 0	158	304	51.97	4571	7	155	81	143	6.7	3.23	14.4	45.9	142.1	44.6	31.4	15.1	105	4.355	0.804	0.268	1.273	49	1.2	0.5	158	3.3	114	28	6.3	5	9	4.7	296	631	260	45	42	156	129	3	2.2	16	243	142	29	41
Animal K	CASE	Month 0	68	287	23.69	351	7	180	89	237	8.5	2.84	13.7	41.9	147.5	48.2	32.7	13.6	103	7.14	0.085	0.51	0.765	56	1.1	0.9	156	4.6	120	25	6	4.4	8.8	4.6	539	527	217		37	65	184	7	2	11	268	142	47	38
Animal KK	CASE	Month 0	149	308	48.38	383	6	224	103	93	4.6	3.51	15.2	47.2	134.5	43.3	32.2	12.8	86	3.266	0.506	0.092	0.736	45	1.3	1	158	3.6	115	29	6.6	4.5	9.2	3.3	405	571	304	44	41	148	122	2	2.5	14	221	208	19	42
Animal KT	CASE	Month 0	169	276	61.23	10135	4	161	89	125	7.7	2.92	12.7	42.3	144.9	43.5	30	14.6	40	4.389	1.617	0.462	1.232	45	1.4	0.6	157	4.2	115	28	7.4	5.3	9.4	5	297	583	327	35	33	173	171	7	2	14	203	151	25	38
Animal LK	CASE	Month 0	304	326	93.25	8149	14	165	93	196	7.3	3.17	14.2	46.1	145.4	44.8	30.8	15	71	3.431	1.168	0.292	2.409	38	1.2	0.7	158	3.9	121	23	6.3	4.8	8.6	4.4	253	578	253	29	35	312	146	8	1.8	14	243	142	39	41
Animal LN	CASE	Month 0	260	353	73.65	3190	10	207	94	162	9.2	3.31	14.7	47.3	142.9	44.4	31.1	14.1	113	5.796	1.564	0.644	1.196	50	1.1	1	156	4.2	115	25	6.6	4.6	9.2	5.3	842	772	323	50	40	268	203	4	2	16	268	190	32	42
Animal M	CASE	Month 0	224	321	69.78	6534	5	191	93	100	5.7	3.22	14.5	48.3	150	45	30	16.8	72	4.731	0.285	0.342	0.342	47	1.4	0.6	155	3.9	116	28	7.1	5.2	9.2	4.4	341	659	407	57	42	231	128	3	2.1	11	203	167	20	42
Animal MA	CASE	Month 0	113	230	49.13	757	4	126	76	110	5.5	2.75	11.7	38.8	141.1	42.5	30.2	17.8	122	2.145	1.375	0.275	1.705	51	1.2	0	161	3.8	121	23	6.9	4.9	8.9	4.4	313	668	220	41	17	113	119	7	2	17	243	116	22	35
Animal MU	CASE	Month 0	139	335	41.49	859	9	171	93	126	7.8	3.3	14.8	48.9	148.2	44.8	30.3	12.9	76	4.68	1.56	0.312	1.248	45	1.1	0.9	157	4.2	116	28	5.9	4.6	9.3	5	629	723	317	42	28	144	220	5	2	13	268	160	25	42
Animal N	CASE	Month 0	202	290	69.66	822	9	196	79	98	8	2.82	12.5	41.6	147.5	44.3	30	17.9	96	5.84	0.64	0.16	1.36	43	1.3	0.5	157	3.4	119	26	6.6	4.8	8.8	4.4	321	572	182	25	33	193	104	6	2	12	221	161	20	36
Animal P	CASE	Month 0	101	247	40.89	397	1	278	91	101	6.2	3.28	14.6	47.8	145.7	44.5	30.5	13.4	87	4.65	0.682	0	0.868	42	1.1	0.5	151	3.9	117	26	5.3	4.6	8.9	5	393	547	225	26	30	106	161	2	2	8	268	196	20	42
Animal R	CASE	Month 0	321	368	87.23	21575	26	162	109	185	12.1	2.66	12.3	40.4	151.9	46.2	30.4	15.6	114	8.349	1.21	0.847	1.694	41	1.2	0.5	157	4.1	117	27	7.3	4.7	8.9	3.8	272	824	343	49	116	306	167	47	2.1	13	243	132	37	37
Animal S	CASE	Month 0	168	311	54.02	3296	9	174	99	131	13	2.43	10.5	34.4	141.6	43.2	30.5		68	9.23	1.04	1.04	1.69	42	1	0.3	157	3.8	119	26	7.4	4.9	8.5	4.2	184	729	208	42	35	164	90	25	1.8	12	299	136	26	31
Animal Y	CASE	Month 0	145	278	52.16	3762	8	165	93	167	8	2.34	10.2	34.1	145.7	43.6	29.9	18.5	62	7.12	0.4	0.32	0.16	44	1.3	1.1	158	3.6	117	25	6.2	4.9	9	4.8	346	593	226	32	27	146	131	6	2.3	16	221	125	33	30
Animal Z	CASE	Month 0	249	309	80.58	6524	17	168	112	143	11	2.78	12.1	40.5	145.7	43.5	29.9	18.1	86	7.7	0.44	0.77	2.09	47	1.3	0.4	158	3.9	118	27	6.7	4.6	9	4.7	320	546	295	46	53	240	111	14	1.8	13	221	143	29	35
Animal AA	CONT	Month 0	162	344	47.09	11221	21	231	90	212	5.8	3.11	14.2	46.6	149.8	45.7	30.5	17	49	4.756	0.406	0.058	0.58	58	1.7	0.8	155	4.4	116	25	6.3	4.9	8.6	4.7	201	668	373	28	48	162	128	1	2	14	162	195	42	40
Animal CE	CONT	Month 0	74	292	25.34	590	11	190	89	169	6.6	3.31	13.5	44.7	135	40.8	30.2	15.5	110	5.676	0.33	0.132	0.462	50	1	0.8	157	3.7	115	27	6.9	4.8	8.8	3.7	338	657	262	33	36	81	130	4	2.1	15	299	165	34	39
Animal CI	CONT	Month 0	198	274	72.26	318	4	175	78	68	5.7	2.84	12.4	41.9	147.5	43.7	29.6	14.5	82	3.363	0.684	0.285	1.368	40	1.4	0.5	159	3.9	118	28	7.1	5.3	9.6	5.4	306	499	252	25	24	193	138	2	2.2	13	203	158	14	36
Animal ER	CONT	Month 0	286			4120	8	186	186	78	8.8	3.01	13.3	44.3	147.2	44.2	30	17.2	122	6.776	0.616	0.352	1.056	44	1	0.9	158	3.7	114	26	6.6	4.8	9	4.5	328	755	936	150	72	280	156	7	1.9	18	299	160	16	39
Animal F	CONT	Month 0	125	239	52.3	294	6	187	83	154	7	3.05	13.4	45.5	149.2	43.9	29.5	14.2	63	3.08	1.96	0.35	1.61	39	1	0.8	162	4.2	121	29	6.3	4.7	8.5	4.8	220	569	215	32	29	131	133	3	1.9	12	299	161	31	39
Animal J	CONT	Month 0	184	312	58.97	7860	9	140	99	132	7.9	2.84	13.1	42.7	150.4	46.1	30.7	17.9	63	5.846	0.474	0.158	1.422	43	1.4	0.4	157	3.5	117	29	7.1	4.9	8.7	4.5	225	624	284	37	40	191	90	1	2.1	11	203	127	26	35
Animal KN	CONT	Month 0	276	294	93.88	7133	6	182	99	104	6.9	3.14	13.5	44.4	141.4	43	30.4	13.9	117	5.037	0.69	0.138	1.035	42	1.3	0.5	156	4.1	119	30	6.4	5	8.7	5	822	715	408	50	40	276	208	5	2.3	7	221	150	21	39
Animal L	CONT	Month 0	157	357	43.98	9225	13	203	76	236	6.5	2.54	10.7	35.6	140.2	42.1	30.1		31	4.94	0.195	0.26	1.105	46	1.2	0.7	159	3.7	118	27	7.5	5.4	8.9	4.7	273	661	239	39	25	165	130	3	2	14	243	155	47	32
Animal PN	CONT	Month 0	240	276	86.96	4549	7	192	87	195	6.2	3.01	13.6	43.6	144.9	45.2	31.2	13	72	4.154	0.248	0.372	1.364	39	1.4	0.5	157	4	115	28	7	5.2	9.4	4.7	305	530	321	43	38	229	139	4	2	14	203	172	39	39
Animal SP	CONT	Month 0	160	270	59.26	430	9	182	92	124	7	3.29	14.7	46.6	141.6	44.7	31.5	12.8	82	5.88	0.49	0.21	0.42	51	1.5	0.9	159	4.3	115	26	7	5.3	9	4.7	212	495	269	38	37	164	91	1	1.8	18	188	157	25	45
Animal B	CASE	Month 1	137	365	37.53	7997	8	194	107	185	7.1	3.36	14.9	50	148.8	44.3	29.8	14.7	50	5.183	0.426	0.284	1.207	51	1.4	0.6	158	4.2	114	31	7.5	5	9.3	4.5	325	562	302	23	40	135	170	3	2.1	13	203	182	37	43
Animal C	CASE	Month 1	119	307	38.76	2609	9	173	96	96	6	3.46	14.1	46.5	134.4	40.8	30.3	13.4	135	4.32	0.6	0.24	0.84	54	1.5	0.7	155	4.2	114	30	7.2	4.8	9.7	4.3	233	653	284	34	26	119	131	5	1.9	11	188	150	19	41
Animal CS	CASE	Month 1	275	293	93.86	9618	5	153	93	142	9.6	3.11	14	45.6	146.6	45	30.7	13	119	7.008	0.768	0.288	1.536	45	1	0.9	160	4	117	30	6.4	4.5	9.3	5.1	579	662	394	62	48	287	124	7	1.9	13	299	142	28	41
Animal D	CASE	Month 1	298	320	93.13	5550	14	141	92	115	6.8	2.83	13.1	43.5	153.7	46.3	30.1	14.9	83	4.216	1.02	0.408	1.156	65	1.7	0.7	160	4.1	121	25	6.9	4.6	9	4.6	249	604	239	28	34	301	120	10	2.2	14	162	128	23	38
Animal DD	CASE	Month 1	108	293	36.86	5243	6	149	106	83	6	3.39	13.6	45.5	134.2	40.1	29.9	14	142	4.2	0.54	0.3	0.96	45	1.5	0.7	158	4.2	118	24	6.9	5	8.6	5.3	156	597	213	36	26	115	89	2	1.9	16	188	136	17	40
Animal EE	CASE	Month 1	116	271	42.8	3252	9	128	94	136	6.7	3.48	15.8	49	140.8	45.4	32.2	14.1	118	5.025	0.536	0.335	0.804	54	1.1	0.9	160	3.7	115	30	6.7	4.8	8.6	4.9	276	590	224	41	42	121	144	0	2.1	15	268	124	27	44
Animal K	CASE	Month 1	160	288	55.56	739	9	154	97	66	7.7	3.08	14.1	46	149.4	45.8	30.7	12.8	114	6.083	0.924	0.231	0.462	51	1.1	1.2	157	4.7	120	24	6.2	4.3	8.7	4.6	432	536	206	33	41	159	168	1	2	13	268	144	13	42
Animal KK	CASE	Month 1	172	324	53.09	371	4	191	98	60	7.9	3.45	15.3	46.7	135.4	44.3	32.8	12.7	121	4.74	1.659	0.474	1.027	48	1.2	1.1	160	3.7	115	33	6.7	4.6	9.4	5.2	409	588	212	34	33	172	115	2	2.7	12	243	184	12	45
Animal KT	CASE	Month 1	174	312	55.77	6099	4	157	83	111	8.9	3.15	13.7	45.8	145.4	43.5	29.9	14	54	5.34	1.691	0.712	1.157	52	1.3	0.4	158	4	113	29	7.4	5.2	9.4	4.8	250	606	294	39	35	180	108	3	2	16	221	142	22	39
Animal LK	CASE	Month 1	291	352	82.67	4900	7	165	80	184	7.9	3.21	14.7	47.1	146.7	45.8	31.2	13.9	83	4.819	0.474	0.316	2.291	44	1.3	0	159	3.8	118	26	6.6	4.7	9	5.5	238	563	228	29	38	299	130	6	1.8	15	221	140	37	41
Animal LN	CASE	Month 1	173	311	55.63	3253	5	182	84	106	5.7	3.29	14.3	47.2	143.5	43.5	30.3	12.8	99	4.218	0.399	0.285	0.798	51	0.9	0.5	157	4	118	27	6.1	4.4	9.4	5.3	800	699	288	45	46	185	156	5	1.9	12	338	166	21	43
Animal M	CASE	Month 1	195	330	59.09	4571	10	174	107	120	6.6	3.41	15.4	50.8	149	45.2	30.3	14.8	90	5.016	0.198	0.462	0.924	50	1.4	0.7	162	3.8	117	31	6.9	5.1	9.1	5.3	365	570	261	44	32	195	94	4	1.9	14	203	161	24	44
Animal MA	CASE	Month 1	109	222	49.1	700	2	112	93	72	7.7	3.28	13.8	45.7	139.3	42.1	30.2	14.1	118	4.004	1.155	0.462	2.079	54	1.1	0.6	158	4.1	120	25	7.3	4.9	8.9	4.7	477	686	176	31	24	118	115	1	1.9	13	268	106	14	41
Animal MU	CASE	Month 1	176	335	52.54	2184	4	151	92	195	9.1	3.18	14.6	46.5	146.2	45.9	31.4	12.2	93	6.461	0.637	1.092	0.91	49	1	1	155	4.4	117	26	5.9	4.2	9	5.2	581	749	269	44	37	181	187	3	2	12	299	142	39	42
Animal N	CASE	Month 1	266	294	90.48	764	10	145	82	89	7.3	3.01	13.4	43.8	145.5	44.5	30.6	14	105	5.475	0.511	0.365	0.949	46	1.2	0.5	163	3.8	121	28	6.4	4.7	8.9	5.1	292	609	165	25	33	268	93	3	2	14	243	134	18	39
Animal P	CASE	Month 1	89	242	36.78	398	3	225	103	86	7	3.52	15.3	49.9	141.8	43.5	30.7	13	105	5.67	0.28	0.07	0.98	42	1	0.7	155	3.9	118	25	6.4	4.6	8.8	5.4	367	529	195	24	32	97	125	2	1.9	12	299	180	17	43
Animal R	CASE	Month 1	319	369	86.45	9074	18	127	101	184	12.3	2.87	13.1	43.2	150.5	45.6	30.3	14	136	9.348	0.738	0.492	1.722	44	1.2	0.4	158	3.9	117	24	7.4	4.7	9.1	4.8	189	673	274	44	77	332	126	28	1.8	17	243	113	37	38
Animal S	CASE	Month 1	102	295	34.58	4312	11	182	98	125	12	2.91	12.7	42.7	146.7	43.6	29.7	16.5	97	10.56	0.6	0.24	0.6	46	0.8	0.4	157	3.6	117	26	6.7	4.7	8.6	5.1	266	770	186	32	46	106	104	7	1.8	14	387	161	25	39
Animal Y	CASE	Month 1	128	255	50.2	3084	4	144	91	152	7.4	2.66	11.7	39.1	147	44	29.9	14.2	69	6.438	0.37	0.222	0.37	49	1.1	1.4	160	3.8	120	27	6.2	4.8	8.9	4.9	420	514	189	25	27	133	124	1	2.1	13	268	123	30	36
Animal Z	CASE	Month 1	185	293	63.14	3451	8	154	104	135	9.6	3.08	13.5	44.6	144.8	43.8	30.3	15.8	119	7.2	0.672	0.672	1.056	45	1.4	0.3	160	3.8	120	28	6.8	4.8	9.2	4.7	304	599	215	28	40	188	94	7	1.9	10	203	139	27	42
Animal AA	CONT	Month 1	200	344	58.14	4707	16	220	93	242	4.9	3.2	14.1	46.8	146.3	44.1	30.1	17.8	45	3.185	0.539	0.196	0.98	50	1.7	0.7	157	3.8	113	29	6.4	5.1	8.6	4.7	226	622	405	31	55	211	112	1	2.1	15	162	206	48	39
Animal CE	CONT	Month 1	100	278	35.97	506	12	150	90	122	4.8	3.09	12.6	41.4	134	40.8	30.4	14.8	98	4.224	0.192	0.096	0.288	47	1.2	0.8	158	3.8	119	27	6.6	4.9	8.9	4.2	350	578	252	32	28	103	112	4	1.9	12	243	143	24	37
Animal CI	CONT	Month 1	201	261	77.01	624	5	203	95	108	5.6	2.73	11.9	40.2	147.3	43.6	29.6	16.2	82	3.752	0.728	0.168	0.952	36	1.3	0.4	156	3.9	117	27	7.2	5.5	9.4	3.9	233	474	253	24	27	202	134	5	2.1	12	221	175	22	36
Animal ER	CONT	Month 1	142	278	51.08	396	52	188	106	221	9.4	2.9	12.6	42.7	147.2	43.4	29.5	17.9	99	7.426	0.094	0.188	1.692	39	1	1	153	4	113	22	6.2	4.3	8.2	4	389	536	302	45	31	143	120	5	1.8	18	299	149	44	38
Animal F	CONT	Month 1	114	246	46.34	175	6	167	93	118	7.8	3.09	13.7	45.2	146.3	44.3	30.3	12.9	63	4.056	1.716	0.546	1.482	42	1	0	160	4.3	122	25	5.9	5.6	8.5	4.8	259	477	180	27	26	114	121	2	1.8	13	299	159	24	39
Animal J	CONT	Month 1	224	306	73.2	4437	10	151	86	167	5.3	3	13.7	44.1	147	45.7	31.1	18.2	45	3.286	0.265	0.424	1.325	44	1.4	0.5	157	3.8	116	27	7.2	5.1	8.8	4.7	285	535	243	29	31	228	80		2	14	203	130	33
Animal KN	CONT	Month 1	271			3707	4	184	108	118	7.3	3.2	13.9	45.7	142.8	43.4	30.4	14.2	116	5.84	0.584	0.146	0.73	43	1.3	0.5	160	3.9	116	30	6.5	5	9.4	5	789	681	400	46	46	281	157	6	2.1	14	221	157	24	40
Animal L	CONT	Month 1	151	341	44.28	3658	18	190	96	216	7.2	2.73	11.4	37.4	137	41.8	30.5		116	4.752	0.432	0.504	1.512	47	1.4	1	158	3.8	116	26	7.2	5.3	8.5	5.2	263	560	211	33	27	151	134		2	16	203	151	43
Animal PN	CONT	Month 1	154	275	56	3224	8	216	97	161	5.2	3.08	14.3	44.7	145.1	46.4	32	13.3	74	4.056	0.364	0.156	0.624	41	1.4	0.5	156	3.7	114	29	7.1	5.4	9.2	4.6	260	484	289	34	35	152	149	2	2	13	203	188	32	41
Animal SP	CONT	Month 1	150	271	55.35	384	17	187	104	111	6.8	3.43	14.7	48.1	140.2	42.9	30.6	12.8	58	5.78	0.136	0.34	0.544	39	1.5	0.5	166	4.5	125	27	7.1	5.1	8.5	3.6	237	453	236	33	31	154	96	1	1.8	14	188	161	22	43
Animal B	CASE	Month 3	102	325	31.38	4483	11	159	79	148	6.4	3.41	14.3	48.7	142.8	41.9	29.4	14	92	4.736	0.192	0.576	0.896	49	1.6	0.4	157	3.7	115	29	7.6	4.9	9.6	3.9	220	564	250	22	47	99	161	4	2.1	13	174	145	30	41
Animal C	CASE	Month 3	130	257	50.58	2797	3	158	109	58	7.2	3.57	14	46.1	129.1	39.2	30.4	13.1	87	5.472	0.36	0.144	1.152	50	1.6	0.7	155	4.1	115	28	6.7	4.6	9	3.9	169	532	275	28	27	124	128	1	1.9	12	174	146	12	44
Animal CS	CASE	Month 3	292			9464	12	169	93	144	7.9	3.25	14.5	46.3	142.5	44.6	31.3	12.6	125	5.846	0.79	0.237	1.027	44	0.9	0.8	156	3.9	116	29	6.3	4.6	9.1	4.3	506	746	649	95	49	296	154	3	1.8	11	338	152	29	41
Animal D	CASE	Month 3	297			4031	10	141	92	107	5.5	2.85	13.5	43.7	153.7	47.4	30.9	13.1	84	4.235	0.44	0.22	0.605	62	2.1	0.6	157	4	117	30	7	4.7	9.3	5.7	210	650	340	35	38	295	113		2.3	10	127	132	21
Animal DD	CASE	Month 3	180	257	70.04	6383	8	158	99	122	7	3.63	14.6	46.5	128.1	40.2	31.4	14.8	134	5.32	0.84	0.28	0.56	53	1.2	1.1	160	3.8	116	29	6.8	5	8.8	5.2	158	480	285	35	29	178	119	3	1.8	15	243	142	24	43
Animal EE	CASE	Month 3	134	303	44.22	3542	14	143	106	158	6.7	3.65	17	50.8	139.2	46.6	33.5	12.7	122	4.824	0.67	0.268	0.938	53	1.3	1	158	3.8	117	28	7.1	4.9	9	5.7	262	575	211	39	38	130	125	0	2	13	221	131	32	45
Animal K	CASE	Month 3	157	278	56.47	346	6	139	87	111	11.4	3.23	15.2	46.6	144.3	47.1	32.6	12.2	117	9.12	0.684	0.798	0.798	56	0.9	1	158	3.9	117	27	6.6	4.4	8.9	4.5	399	352	179	31	40	153	176	2	1.7	14	338	118	22	44
Animal KK	CASE	Month 3	199	290	68.62	355	2	175	81	80	6.8	3.24	14.6	43.6	134.6	45.1	33.5	12.1	117	4.964	0.68	0.272	0.884	56	1	0.8	159	3.9	120	26	5.7	4.3	9.1	4	318	573	174	29	37	200	174	2	2	13	299	177	16	41
Animal KT	CASE	Month 3	171	268	63.81	3037	7	152	77	121	8.1	3.32	14.8	47.7	143.7	44.6	31	13.1	61	4.86	1.296	0.972	0.972	52	1.4	0.4	151	3.4	110	28	6.8	5.3	9.5	4.3	299	599	357	42	52	172	112		1.9	13	203	143	24
Animal LK	CASE	Month 3	345			4557	17	163	92	189	6.2	3.38	15.5	48.7	144.1	45.9	31.8	12.5	80	3.658	0.496	0.372	1.674	43	1.3	0.4	160	3.4	119	28	6.7	4.9	9.4	5	224	573	242	33	38	348	135		1.8	13	221	144	38
Animal LN	CASE	Month 3	282	304	92.76	3124	8	189	94	190	7.7	3.55	15.9	50	140.8	44.8	31.8	12.2	126	5.313	1.001	0.539	0.847	53	1	0.9	157	4.1	116	29	6.4	4.4	9.4	5.5	779	585	323	44	37	279	193	3	1.9	12	299	172	38	44
Animal M	CASE	Month 3	190	294	64.63	3581	9	186	119	68	5.4	3.57	15.8	50.5	141.5	44.3	31.3	12.9	72	4.05	0.54	0.216	0.594	52	1.8	0.9	156	3.8	114	30	7.2	5.3	9.5	5.2	220	512	269	37	28	187	126	2	2.1	12	152	170	14	44
Animal MA	CASE	Month 3	127	185	68.65	418	2	142	94	137	10.8	3.74	16	50.4	134.8	42.8	31.7	13.1	100	6.696	0.864	0.324	2.808	59	1	1	158	3.8	116	28	7	4.8	8.5	4.7	339	430	177	26	16	120	122	7	1.8	14	299	127	27	46
Animal MU	CASE	Month 3	252	331	76.13	856	6	172	88	188	7.4	3.49	16	50.7	145.3	45.8	31.6	11.9	102	5.328	0.518	0.518	1.036	52	0.9	0.9	160	4	118	30	5.6	4.4	9.2	5.2	647	700	277	42	26	253	207	3	1.9	12	338	158	38	44
Animal N	CASE	Month 3	295			713	13	157	87	111	6.9	3.15	14.2	46.3	147	45.1	30.7	13.4	101	4.623	0.828	0.207	1.242	50	1.2	0.4	159	3.8	121	27	6.8	4.9	9	4.6	266	546	164	25	34	297	112	3	1.9	11	243	140	22	41
Animal P	CASE	Month 3	114	266	42.86	287	5	241	94	133	6.4	3.53	15.6	49.3	139.7	44.2	31.6	12.9	126	4.736	0.32	0.256	1.088	46	0.9	0.9	159	4.2	120	29	6.1	4.4	8.5	4.8	400	553	186	22	30	111	171	0	1.9	10	338	174	27	43
Animal R	CASE	Month 3	341			8067	17	135	89	234	16.1	2.97	13.8	43.7	147.1	46.5	31.6	12.6	133	13.685	0.805	0.805	0.805	39	1.1	0.5	160	4	117	28	7	4.5	8.9	4.2	201	623	266	41	56	347	132	26	1.9	15	268	121	47	39
Animal S	CASE	Month 3	171	280	61.07	4518	10	202	99	275	10.8	3.18	14.3	47.8	150.3	45	29.9	13.6	68	9.396	0.216	0.432	0.756	44	1.1	0	157	3.7	118	30	6.3	4.6	9.1	1.2	237	1798	675	109	41	176	3642	5	1.6	9	268	189	55	42
Animal Y	CASE	Month 3	125	288	43.4	627	7	217	100	156	7.6	3.2	13.8	45.4	141.9	43.1	30.4	12.6	66	4.788	0.836	0.304	1.672	57	1	1.6	160	3.8	115	32	7	4.8	9.2	5.6	427	557	252	31	31	123	159	2	2.1	13	299	163	31	41
Animal Z	CASE	Month 3	265			4568	10	145	88	99	10.8	3.19	14	45.1	141.4	43.9	31	13.4	103	8.1	0.54	0.648	1.512	45	1.3	0.4	158	3.5	119	26	6.1	4.5	8.9	4.2	207	517	205	26	39	263	82	7	1.8	13	221	135	20	40
Animal AA	CONT	Month 3	265	349	75.93	3573	15	220	97	197	4.7	3.16	13.8	43.4	137.3	43.7	31.8		44	3.431	0.423	0.329	0.517	52	1.6	0.6	156	3.9	115	28	6.8	5.2	8.6	4.7	258	628	375	28	50	272	140	3	2	13	174	198	39	38
Animal CE	CONT	Month 3	139	318	43.71	393	11	158	86	121	4.9	3.34	13	45.6	136.5	38.9	28.5	16.5	125	3.626	0.147	0.245	0.882	50	1.2	0.7	158	3.9	115	29	6.9	5	9.3	4.7	404	525	197	26	26	140	105	3	1.7	15	243	131	24	39
Animal CI	CONT	Month 3	190	259	73.36	904	9	208	94	86	7.4	3.04	13.5	45.1	148.4	44.4	29.9	15.2	96	5.994	0.518	0.148	0.74	34	1.2	0.4	154	3.5	115	28	7	5.4	9.4	4.1	219	505	224	26	26	189	99	4	2	11	243	182	17	39
Animal ER	CONT	Month 3	142	324	43.83	189	18	265	73	96	11.1	3.13	13	44.4	141.9	41.5	29.3	16.1	138	7.215	0.777	0.777	2.331	42	0.9	0.7	159	4.1	115	27	6.4	4.6	9.1	4.9	493	483	377	63	45	140	157	6	2	17	338	241	19	39
Animal F	CONT	Month 3	132	237	55.7	330	7	190	105	132	4	3.33	14.8	48.2	144.7	44.4	30.7	13.2	60	2.88	0.12	0.08	0.92	37	1.2	0.9	156	4	114	30	6.8	5	8.7	5.2	245	527	218	29	32	128	94		2.1	12	243	173	26
Animal J	CONT	Month 3	279	306	91.18	4441	7	158	99	208	6	3.29	15.3	48.7	148	46.5	31.4	15.5	42	3.78	0.84	0.18	1.2	40	1.5	0.6	160	3.7	120	27	7.2	5.2	9.2	4.6	212	490	223	28	23	286	85	2	2	13	188	142	42	42
Animal KN	CONT	Month 3	118	294	40.14	4733	51	229	132	154	9	3	13.2	43.4	144.7	44	30.4	14.2	140	7.11	0.81	0.27	0.81	44	1.1	0.8	156	3.6	112	32	6.8	5.1	9	5	653	694	405	55	48	119	177	7	1.9	12	268	176	31	37
Animal L	CONT	Month 3	169	341	49.56	3379	26	181	105	220	7.5	2.9	11.9	40	137.9	41	29.8		77	4.275	0.15	0.825	2.25	43	1.5	1.2	155	3.8	114	26	7.2	5.5	8.9	5.2	199	524	202	32	27	170	104	5	1.8	15	188	154	44	35
Animal PN	CONT	Month 3	268			4480	6	192	89	129	6.9	3.23	14.2	45.6	141.2	44	31.1	12.6	68	5.796	0.276	0.069	0.759	38	1.3	0.5	156	3.3	113	29	7.2	5.3	9.6	4.4	293	499	309	38	41	266	153	3	2.6	14	221	183	26	41
Animal SP	CONT	Month 3	244			472	13	187	109	80	8.3	3.41	14.6	45.7	134	42.8	31.9	12.7	71	6.059	1.079	0.581	0.581	45	1.3	0.6	154	4.2	115	25	7.1	5.2	9.1	3.6	240	397	252	31	30	242	79	3	1.6	14	221	171	16	42
Animal B	CASE	Month 6	255			10039	7	173	82	127	6	3.45	14.5	48	139.1	42	30.2	15.8	52	4.56	0.3	0.3	0.84	52	1.3	0.7	155	4.2	115	26	7.6	4.7	9.4	5.1	198	571	348	25	49	253	177	3	2.1	14	221	158	25	41
Animal C	CASE	Month 6	270	295		34463	4	147	101	139	9.1	3.87	15.5	49.5	127.9	40.1	31.3	14.7	144	7.098	1.183	0.455	0.364	55	1.4	1.5	155	4.7	113	27	6.9	4.7	9.1	5.4	220	823	863	103	41	265	181	2	2.1	15	203	137	28	45
Animal CS	CASE	Month 6	269	294		13419	6	139	89	192	9	3.34	14.7	47.2	141.3	44	31.1	12.6	118	6.93	0.72	0.54	0.81	47	0.9	1.1	157	4.4	114	26	6.5	4.6	9	4.9	437	640	471	72	35	266	184	3	1.8	17	338	122	38	43
Animal D	CASE	Month 6	317	336		8466	4	146	93	111	5.9	2.98	13.8	44.3	148.7	46.3	31.2	13.6	85	3.894	0.649	0.531	0.826	65	1.5	0.7	159	4	120	32	6.7	4.9	9.3	5	168	661	351	40	43	320	135	12	2.3	7	188	133	22	40
Animal DD	CASE	Month 6	117	264		3395	8	137	89	81	7.1	3.26	14.2	46.2	141.7	43.6	30.7	13.9	150	4.544	0.781	0.284	1.491	63	1	1	157	4.1	117	25	6.5	4.5	8.5	5.4	260	706	313	44	44	172	156	4	1.8	15	299	121	16	42
Animal EE	CASE	Month 6	207	233		3277	10	151	92	107	8.1	3.71	16.9	49.2	132.6	45.6	34.3	13.2	104	5.265	1.134	0.243	1.458	53	1.1	1.1	158	3.7	115	28	6.9	4.4	8.9	4.7	190	669	341	63	50	208	138	0	1.9	15	268	126	21	44
Animal K	CASE	Month 6	260	285		568	4	148	85	105	6.3	3.29	15.7	48.7	148	47.7	32.2	12.5	110	4.599	0.063	0.756	0.819	57	1	0.9	159	4.2	118	27	6.7	4.5	9	4.7	472	567	239	42	47	257	203	5	2	14	299	132	21	44
Animal KK	CASE	Month 6	185	244		347	4	207	76	64	5.9	3.42	15.1	46	134.5	44.2	32.8	12.1	90	4.366	0.767	0.177	0.59	59	1	0.7	160	4.3	122	25	6.5	4.2	8.6	3.6	202	550	202	25	42	182	102	2	1.8	13	299	196	13	42
Animal KT	CASE	Month 6	279			4471	3	164	67	231	8	3.2	14.4	46.9	146.6	45	30.7	13.2	59	5.52	1.36	0.24	0.72	65	1	0.7	154	4.5	114	30	6.5	5.2	9.2	3.6	183	604	370	40	45	281	106	3	1.9	10	299	144	46	41
Animal LK	CASE	Month 6	304			7368	12	165	78	92	7	3.43	15.2	47.7	139.1	44.3	31.9	13.3	75	4.76	0.63	0.21	1.4	43	1.3	0.7	159	4	120	28	6.5	4.9	9.1	5.1	225	604	300	33	44	303	160	5	1.9	11	221	145	18	45
Animal LN	CASE	Month 6	249	300		2951	6	171	88	143	8.7	3.37	14.8	47.7	141.5	43.9	31	12.4	126	5.916	0.87	0.261	1.653	53	0.9	0.6	158	4	118	26	6	4.3	8.9	5	617	593	349	46	36	256	228	4	1.9	14	338	156	29	43
Animal M	CASE	Month 6	231	272		3674	3	168	93	102	6.5	3.39	14.8	47.2	139.2	43.7	31.4	12.9	89	5.265	0.195	0.065	0.975	56	1.3	0.7	158	3.9	116	29	7	4.8	9.2	4.2	256	564	326	42	35	230	145	6	1.9	13	221	150	20	43
Animal MA	CASE	Month 6	131	202		434	2	129	89	124	6.8	3.43	15.2	47.6	138.8	44.3	31.9	14.5	112	4.896	0.408	0.204	1.292	59	0.9	0.8	158	4.1	117	27	6.9	4.6	8.4	4.8	373	687	245	41	30	132	140	2	2	14	338	118	25	41
Animal MU	CASE	Month 6	145	291		857	6	161	95	111	10.1	3.46	15.4	49	141.6	44.5	31.4	11.8	78	7.373	1.111	0.303	1.313	45	0.9	1.1	156	4.2	115	28	6.1	4.4	9	5.1	550	516	280	34	24	150	182	3	1.9	13	338	149	22	45
Animal N	CASE	Month 6	288	319		614	17	137	83	114	5.8	2.93	13.3	42.8	146.1	45.4	31.1	13.2	84	4.176	0.754	0.348	0.522	45	1.3	0.5	160	3.8	121	28	6.6	4.6	9.1	4.7	191	514	146	23	35	279	107	7	1.9	11	221	126	23	39
Animal P	CASE	Month 6	133	238		405	3	267	95	93	6.4	3.73	16.2	51.1	137	43.4	31.7	13.3	101	4.672	0.576	0.448	0.704	48	1	0.8	157	4.5	117	30	6.4	4.6	8.7	5.3	292	500	201	21	37	133	156	1	1.8	10	299	198	19	47
Animal R	CASE	Month 6	327	354		9677	19	132	102	193	15.2	2.93	13.2	42.9	146.4	45.1	30.8	12.5	105	10.488	1.368	1.52	1.672	48	1.2	0.4	153	3.8	113	27	6.8	4.7	9.1	4.3	161	689	330	43	74	319	166	27	1.8	13	243	115	39	39
Animal S	CASE	Month 6	287			699	5	159	90	72	8.8	3.18	14.1	46.9	147.5	44.3	30.1	12.9	55	6.688	0.44	0.264	1.408	35	1.2	0.3	156	4.1	121	23	7.2	4.7	8.9	4	174	577	167	34	43	282	87	12	2	12	243	145	14	40
Animal Y	CASE	Month 6	136	257		469	5	158	94	133	9.9	3.27	14.1	45.1	137.9	43.1	31.3	12.3	69	7.425	0.693	0.297	1.485	57	1.2	1.3	159	4	117	29	6.9	4.6	8.9	5.2	330	591	208	26	34	133	128	3	2.2	13	243	137	27	40
Animal Z	CASE	Month 6	283			4311	7	133	88	113	10.2	3.13	13.3	44.3	141.5	42.5	30	14.3	95	7.956	0.612	0.408	1.224	55	1.4	0.5	159	3.7	120	24	7.4	4.5	8.9	3.9	196	637	246	34	51	274	106	12	1.9	15	203	118	23	38
Animal AA	CONT	Month 6	307	347		13407	21	245	99	185	7	3.25	14.6	45.8	140.9	44.9	31.9	21.8	96	5.11	0.56	0.21	1.12	56	1.5	0.7	161	4.1	115	31	7	5.3	8.7	5.2	331	690	528	35	78	310	136	1	2	15	188	220	37	40
Animal CE	CONT	Month 6	101	324		619	9	154	86	79	6.4	3.35	12.8	44.7	133.4	38.2	28.6	15.8	162	4.992	0.384	0.256	0.704	55	1.3	0.8	158	3.9	114	29	7.1	4.8	9.3	5.7	432	552	234	35	33	103	134	6	1.7	15	221	137	16	39
Animal CI	CONT	Month 6	201	279		602	4	190	80	29	6.1	2.92	12.7	43.5	149	43.5	29.2	18.4	65	3.904	0.671	0.183	1.342	45	1.3	0.8	156	4.3	117	25	7.3	5.2	9.4	6	253	559	290	35	29	199	132	3	2	14	221	169	14	37
Animal ER	CONT	Month 6	136	281		195	20	195	88	131	12.8	3.35	13.5	45	134.3	40.3	30	15.6	99	10.112	0.768	0.64	1.28	44	1	1.1	157	4.3	115	23	6.3	4.5	8.6	5.6	514	563	333	51	49	135	144	7	1.7	19	299	184	26	40
Animal F	CONT	Month 6	141	236		337	4	185	89	130	7	3.07	13.4	45.1	146.9	43.6	29.7	14.4	50	4.2	1.33	0.35	1.12	45	1	0.6	158	4.2	119	28	6.4	4.9	8.2	5.4	211	463	200	24	33	143	113	2	2	11	299	167	26	40
Animal J	CONT	Month 6	300	323		8170	9	137	91	144	5.4	2.94	13.5	43.4	147.6	45.9	31.1	15.9	53	3.402	0.756	0.324	0.918	39	1.4	0.4	157	3.7	116	26	7.2	4.9	9.2	4.7	181	643	318	56	44	300	105	4	2.2	15	203	118	29	38
Animal KN	CONT	Month 6	251	282		12901	8	199	102	120	8.3	3.19	14.1	46.4	145.5	44.2	30.4	13.8	114	6.64	0.913	0.083	0.664	49	1.2	0.7	160	3.6	116	26	6.8	5	8.8	4.8	579	552	425	49	42	246	206	6	2	18	243	159	24	41
Animal L	CONT	Month 6	210	303		4186	15	194	92	188	6.2	2.86	11.8	38.8	135.7	41.3	30.4		31	4.402	0.31	0.31	1.178	45	1.4	1.1	158	3.7	117	27	7.4	5.4	8.7	4.6	134	512	255	36	30	212	124	4	2	14	203	161	38	34
Animal PN	CONT	Month 6	252	286		8811	7	190	69	129	5.8	3.24	14.1	46.3	142.9	43.5	30.5	13.6	60	4.176	0.464	0.406	0.754	43	1.3	0.5	158	4.1	116	26	7.3	5.1	9.4	4.8	263	551	351	48	44	245	136	2	1.9	16	221	178	26	41
Animal SP	CONT	Month 6	115	267		6917	6	192	91	196	6.8	3.05	13.3	42.8	140.3	43.6	31.1	14.3	69	5.78	0.68	0	0.34	61	1.1	1.1	157	4.7	116	27	7.2	5.1	8.8	4.5	208	583	593	67	48	114	149	3	1.9	14	268	159	39	39

## Sheet: Serum Fatty Acids
Modified fish diet shifted serum metabolome and alleviated chronic anemia in bottlenose dolphins (Tursiops truncatus): Potential role of odd-chain saturated fatty acids
PLOS ONE
Venn-Watson et al. FEB2020
SERUM FATTY ACIDS
Animal ID	GROUP	MONTH	C10	C101	C12	C121	C13	C131	C14	C141	C142	C15	C16	C161n7	C161n9	C161T	C162	C17	C171	C18	C181N5	C181N7	C181N9	C181T	C182N6CONJ	C182N6	C182T	C183N3	C183N6	C20	C201N9	C202N6	C203N6	C203N7	C203N9	C204N6	C205N3	C21	C22	C221N9	C222N6	C224N6	C225N3	C225N6	C226N3	C23	C24	C241N9	C242
Animal B	CASE	Month 0	0.1	0.01	0.89	0.01	0.42	0.02	89.67	2.03	0.03	8.97	445.94	249.84	7.31	32.04	1.57	9.52	6.42	220.34	0.2	96.01	618.09	71.61	36.59	0.45	2.28	7.47	3.33	30.95	170.95	2.58	4.08	0.3	0.19	127.48	606.61	2.79	6.37	22.39	0.43	1.89	83.73	3.11	265.29	1.75	3.65	78.17	0.43
Animal C	CASE	Month 0	0.14	0.01	0.98	0.01	0.41	0.03	85.55	2.37	0.03	8.56	397.97	230.42	5.64	25.55	1.38	8.77	5.85	156.77	0.04	91.29	459.5	58.56	31.57	0.43	1.98	7.81	2.89	27.83	152.78	2.43	3.05	0.25	0.17	90.11	505.54	2.53	5.44	20.2	0.43	1.76	71.42	3.33	222.91	1.55	2.8	62.53	0.4
Animal CS	CASE	Month 0	0.17	0	0.67	0.01	0.33	0.01	66.51	2.72	0.03	6.23	323.19	180.05	4.32	18.79	0.45	6.63	4.66	147	0.05	59.03	348.3	35.9	24.19	0.28	1.63	4.71	2.43	25.68	99.13	1.57	2.79	0.26	0.11	81.76	387.24	1.98	4.5	15.08	0.27	1.2	45.55	1.89	144	1.43	2.47	58.27	0.33
Animal D	CASE	Month 0	0.13	0.01	0.74	0.01	0.25	0.01	58.65	2.93	0.03	6.73	319.68	223.31	6.93	24.67	0.9	9.15	5.52	189.36	0.11	80.85	438.95	55.99	31.41	0.36	1.84	5.87	2.23	29.09	97.13	1.86	3.28	0.26	0.19	95.33	451.02	3.01	5.59	13.14	0.34	1.94	72.07	3.35	202.21	1.57	2.58	55.55	0.37
Animal DD	CASE	Month 0	0.14	0.01	0.86	0.01	0.33	0.02	67.97	2.61	0.03	6.84	320.96	231	5.08	20.03	1.08	6.94	5.48	163.83	0.04	77.93	449.62	42.62	31.03	0.35	1.95	6.61	2.73	22.14	94.7	1.63	3.32	0.25	0.17	96.34	450.71	2.06	4.18	11.11	0.24	1.31	57.7	2.18	188.23	1.29	2.28	48.18	0.27
Animal EE	CASE	Month 0	0.15	0.01	0.93	0.01	0.38	0.02	80.29	2.73	0.04	7.91	350.37	226.55	5.32	21.42	1.5	8.46	5.6	202.84	0.04	78.94	431.64	41.65	31.14	0.34	2.02	8.57	3.19	18.05	112.56	1.85	3.46	0.23	0.14	93.04	453.56	1.61	3.65	14.64	0.28	1.15	51.78	2.47	178.18	1.16	2.29	40.17	0.24
Animal K	CASE	Month 0	0.11	0.01	1.1	0.01	0.52	0.02	105.14	2.41	0.05	8.64	392.41	253.53	5.31	23.98	1.84	8.06	5.48	179.65	0.05	92.06	467.78	52.14	32.3	0.4	1.9	7.52	3.44	25.14	212.44	2.48	2.94	0.22	0.1	81.27	540.27	2.34	5.38	28.55	0.52	1.34	61	2.48	201.42	1.6	3.2	65.57	0.37
Animal KK	CASE	Month 0	0.14	0.01	0.9	0.02	0.34	0.03	76.14	4.06	0.02	9.44	352.32	215.39	5.9	25.05	1.25	8.52	5.28	201.35	0.07	65.81	409.98	43.14	27.25	0.29	1.71	5.34	2.92	32.22	92.36	1.66	3.05	0.27	0.15	109.34	515.42	3.1	6.03	13.95	0.36	1.61	48.24	3.02	231.68	1.62	2.94	54.36	0.32
Animal KT	CASE	Month 0	0.14	0.01	2.35	0.01	0.34	0.01	73.03	1.91	0.02	6.67	342.45	229.76	5.23	21.53	1.35	7.6	4.31	193.42	0.07	75.77	403.09	47.79	30.93	0.3	1.77	6	3.32	22.26	132.72	1.78	2.65	0.23	0.13	83.93	524.76	1.83	4.2	17.49	0.33	1.23	55.34	2.22	194.83	1.14	2.22	51.89	0.27
Animal LK	CASE	Month 0	0.13	0.01	0.88	0.01	0.41	0.02	83.75	2.82	0.01	8.37	402.8	244.62	6.12	22.15	0.53	9.32	6.2	204.57	0.02	100.4	528.05	57.13	35.18	0.46	2.31	8.22	2.95	22.7	148.83	2.39	3.96	0.29	0.18	105.06	509.26	2.12	4.64	18.79	0.36	1.76	88.63	2.45	216.23	1.25	2.58	51.7	0.29
Animal LN	CASE	Month 0	0.17	0.01	1	0.02	0.38	0.02	92.87	3.68	0.04	8.48	392.52	264.04	6.12	27.88	1.45	8.31	5.28	211.86	0.1	88.29	478.52	58.96	35.66	0.37	2.09	7.82	3.27	28.02	133.13	2.13	3.86	0.25	0.17	100.78	535.21	2.47	5.78	18.78	0.35	1.44	68.51	2.31	202.05	1.53	2.94	59.71	0.3
Animal M	CASE	Month 0	0.13	0.01	0.64	0.01	0.27	0.02	65.04	1.26	0.03	6.65	344.35	194.38	4.89	22.56	1.25	6.72	4.92	186.02	0.06	69.54	467.65	51.2	29.29	0.29	1.61	4.51	2.83	22.82	102.15	1.66	2.65	0.27	0.16	97.54	450.14	1.81	4.13	12.93	0.26	0.82	41.61	1.78	182.23	0.97	2.06	47.5	0.25
Animal MA	CASE	Month 0	0.1	0.01	0.73	0.01	0.29	0.01	64.05	1.64	0.02	6.04	264.5	177.9	3.59	18.07	1.06	5.28	4.02	105.28	0.03	56.96	285.1	35.6	22.61	0.24	1.49	4.79	2.36	17.17	97.88	1.46	2.27	0.19	0.12	69.4	408.96	1.61	3.79	13.14	0.27	1.04	51.14	1.58	145.74	0.98	2.09	41.31	0.22
Animal MU	CASE	Month 0	0.19	0.01	0.94	0.02	0.38	0.04	81.27	3.86	0.04	7.61	331.43	228.48	5.33	22.91	1.33	7.05	5.23	164.03	0.05	75.93	427.49	48.18	28.94	0.32	1.8	6.1	2.96	22.9	123.52	1.76	3.12	0.24	0.15	96.57	469.22	1.92	4.44	16.16	0.32	1.34	56.92	2.05	166.65	1.17	2.5	51.51	0.27
Animal N	CASE	Month 0	0.11	0.01	0.49	0.01	0.2	0.01	46.57	1.3	0.03	5.52	321.3	168.53	6.01	24.31	0.33	8.45	5.17	195.22	0.05	70.45	428.31	57.65	26.05	0.36	1.91	4.53	2.52	23.48	68.63	1.53	2.9	0.24	0.1	88.55	448.92	1.6	3.52	7.95	0.19	1.24	75.29	2.02	221.27	1.01	1.79	44.68	0.23
Animal P	CASE	Month 0	0.12	0.01	0.63	0.01	0.3	0.02	75.33	1.99	0.03	8.52	365.87	222.64	5.63	33.67	1.4	9.31	6.22	196.14	0.03	76.69	464.96	59.57	29.55	0.4	2.28	5.24	3.23	35.44	86.68	1.68	2.94	0.31	0.18	103.36	687.44	3.25	6.7	12.27	0.33	1.49	72.79	2.52	232.83	1.77	3.32	69.39	0.37
Animal R	CASE	Month 0	0.19	0	0.86	0.02	0.32	0.01	59.95	2.84	0.03	6.21	358.16	197.13	7.33	20.13	1.34	8.33	6.89	169.81	0.11	86.96	462.31	58.57	29.82	0.48	2.01	7.01	2.23	22.65	106.9	1.97	3.21	0.23	0.1	76	367.31	1.86	3.94	14.38	0.31	1.85	71.55	2.45	174.07	1.29	2.16	51.39	0.29
Animal S	CASE	Month 0	0.12	0.01	0.67	0.01	0.23	0.02	50.63	1.83	0.02	5.45	298.73	202	6.77	22.15	0.83	8.25	5.03	186.4	0.1	84.76	446.25	60.27	30.48	0.36	1.96	6.89	2.13	20.92	84.35	1.56	2.95	0.19	0.13	70.61	376.56	1.7	4.04	10.69	0.21	1.39	67.51	2.12	186.89	1.39	2.35	60.18	0.32
Animal Y	CASE	Month 0	0.14	0.01	0.85	0.01	0.41	0.02	82.36	2.16	0.02	7.15	329.4	219.3	4.71	22.02	1.38	6.87	4.43	154.26	0.03	78.31	388.32	52.17	29.3	0.3	1.69	6.37	2.89	19.99	158.67	2.17	2.64	0.19	0.14	68.99	453.65	1.78	4.09	20.83	0.41	1.03	45.95	1.92	176.48	1.12	2.36	53.6	0.32
Animal Z	CASE	Month 0	0.26	0.01	1.1	0.01	0.29	0.03	63.21	2.76	0.05	6.87	357.28	226.58	7.13	24	0.99	7.76	5.85	170.93	0.04	88.26	477.39	45.58	29.19	0.44	2.15	6.72	2.41	21.41	83.94	1.61	3.48	0.22	0.15	80.8	461.88	1.9	4.15	10.74	0.24	1.77	78.28	2.25	178.08	1.23	2.33	56.94	0.28
Animal AA	CONT	Month 0	0.13	0.01	1.06	0.01	0.45	0.02	94.15	3.03	0.06	9.29	451.81	311.53	8.86	28.67	1.61	11.38	7.7	264.68	0.08	116.58	605.9	77.53	46.1	0.49	2.63	9.21	3.81	22.96	167.85	2.83	4.78	0.3	0.22	114.39	647.07	1.82	4.48	19.43	0.41	1.67	92.68	2.67	269.67	1.33	2.52	58.4	0.31
Animal CE	CONT	Month 0	0.12	0.01	0.94	0.01	0.44	0.02	96.14	2.36	0.02	8.34	380.85	238.33	4.97	22.99	1.63	7.78	6.17	173.6	0.14	83.64	452.23	50.32	32.04	0.35	1.9	7.01	3.29	22.35	160.29	2.39	2.93	0.25	0.16	97.38	540.66	2.16	4.81	20.85	0.42	1.46	58.65	2.83	213.21	1.47	2.83	58.68	0.37
Animal CI	CONT	Month 0	0.15	0.01	0.7	0.01	0.25	0.02	60.56	2.33	0.04	5.9	303.01	212.71	4.81	20.08	1.05	6.02	3.77	195.4	0.03	67.65	411.68	42.67	27.25	0.25	1.45	5.68	2.8	21.86	76.59	1.4	2.41	0.2	0.13	82.33	521.15	1.8	3.8	9.21	0.21	0.88	41.63	1.6	189.86	1.06	1.94	47.1	0.24
Animal ER	CONT	Month 0	0.13	0.01	0.6	0.01	0.23	0.01	48.92	1.32	0.03	5.92	283.83	177.06	4.81	20.65	0.84	6.89	4.64	158.5	0.1	64.96	381.89	42.6	24.43	0.29	1.44	4.01	2.15	22.46	65.8	1.28	2.48	0.22	0.15	77.15	396.99	2.12	4.46	9.17	0.22	1.5	46.32	2.02	181.57	1.44	2.47	53.32	0.28
Animal F	CONT	Month 0	0.11	0	0.78	0.01	0.39	0.02	80.95	2.01	0.03	8.73	351.13	219.91	5.07	24.82	1.35	10.31	4.47	194.58	0.05	67.52	386.33	55.19	32.2	0.25	1.58	5.53	3.08	28.81	141.67	2.46	2.96	0.3	0.17	105.17	519.14	2.96	5.39	18.73	0.47	1.78	60.64	4.8	249.38	1.62	2.6	56.92	0.44
Animal J	CONT	Month 0	0.12	0.01	0.91	0.02	0.33	0.02	64.95	2.66	0.03	6.78	317.19	215.77	7.74	25.96	1.02	7.22	5.28	140.45	0.11	73.85	409.54	52.3	28.03	0.34	1.73	6.28	2.45	19.97	96.11	1.56	2.98	0.17	0.13	75.3	416.5	1.82	3.82	11.78	0.24	1.07	62.29	1.63	149.98	0.96	1.91	37.09	0.2
Animal KN	CONT	Month 0	0.12	0.01	0.63	0.01	0.28	0.02	64.47	2.32	0.02	6.96	314.93	205.74	4.28	21.04	1.06	7.15	4.46	173.97	0.09	67.75	398.36	47.5	27.34	0.3	1.67	4.64	2.6	25.24	117.58	1.73	3.14	0.24	0.14	96.16	465.65	2.41	5.03	16.17	0.32	1.52	58.24	2.14	169.22	1.42	2.64	54.74	0.27
Animal L	CONT	Month 0	0.12	0.01	0.86	0.01	0.4	0.02	93.67	3.02	0.02	8.84	437.13	304.71	8.29	31.31	1.6	10.69	6.69	244.96	0.03	114.4	572.24	90.72	40.97	0.5	2.69	9.54	3.56	23.26	168.13	2.78	4.09	0.25	0.21	98.82	639.52	1.94	4.25	20.55	0.42	1.58	106.1	2.93	309.61	1.09	2.3	48.7	0.27
Animal PN	CONT	Month 0	0.16	0.01	1.07	0.01	0.42	0.02	94.49	3.74	0.05	8.75	443.44	307.28	7.94	25.57	1.5	9.64	6.98	234.91	0.01	108.9	599.95	64.66	41.37	0.49	2.55	9.82	3.35	22.22	147.11	2.31	4.26	0.27	0.17	99.62	497.99	1.82	4.1	17.9	0.34	1.55	74.18	2.49	229.29	1.28	2.26	52.28	0.3
Animal SP	CONT	Month 0	0.12	0.01	0.74	0.01	0.31	0.01	66.49	1.83	0.03	6.82	335.51	194.57	4.39	20.46	1.09	7.4	4.46	176.74	0.04	70.7	429.45	54.24	26.87	0.29	1.55	4.85	2.51	28.63	98.9	1.73	2.49	0.24	0.17	83.13	431.09	2.38	4.69	11.97	0.28	1.03	43.21	2.17	194.9	1.3	2.24	53.15	0.3
Animal B	CASE	Month 1	0.16	0.02	1.12	0.01	0.5	0.02	77.57	2.59	0.03	26.39	437.59	242.84	7.19	20.04	1.71	25.71	27.94	205.73	0.11	100.06	593.57	39.7	34.27	0.48	1.92	9.81	4.53	24.48	87.77	1.96	6.89	0.37	0.3	231.64	387.9	3.31	7.09	10.3	0.31	6.1	91.77	6.1	222.49	3.9	6.41	46.18	0.55
Animal C	CASE	Month 1	0.1	0.01	0.48	0.01	0.45	0.01	43.12	1.05	0.04	48.69	329.74	148.67	2.9	10.56	0.1	26.62	39.53	152.2	0.03	52.64	337.98	20.06	18.71	0.25	4.38	4.92	4.79	24.28	40.24	1.04	5.26	0.32	0.3	205.77	269.25	3.23	6.29	4.74	0.25	4.79	57.87	4.52	134.95	2.9	5.54	28.97	0.42
Animal CS	CASE	Month 1	0.16	0.01	1.52	0.02	0.41	0.03	63.87	7.22	0.05	20	324.77	198.18	6.02	15.52	1.54	17.56	20.97	165.3	0.02	73.56	389.91	34.45	26.32	0.38	3.38	6.78	3.59	31.5	83.8	1.81	5.95	0.37	0.23	176.32	286.13	3.95	8.2	13.07	0.29	5.14	62.32	5.02	158.01	4.48	7.51	43.21	0.48
Animal D	CASE	Month 1	0.11	0.01	0.6	0.01	0.37	0.02	46.42	1.74	0.02	23.24	292.77	171.13	4.62	12.06	1.13	24.11	26.46	164.83	0.07	64.94	385.43	22.93	22.28	0.31	3.25	5.64	3.96	23.64	57.4	1.32	5.92	0.29	0.3	199.78	290.17	3.47	6.19	6.77	0.28	5.74	71.4	5.26	147.55	2.76	4.63	27.98	0.39
Animal DD	CASE	Month 1	0.11	0	0.75	0.01	0.32	0.01	38.92	3.16	0.03	28.97	263.93	153.06	3.21	10.96	0.09	20.56	29.76	142.11	0.06	44.28	299.69	20.86	19.78	0.24	3.44	4.8	3.55	23.51	28.49	0.84	4.82	0.32	0.27	177.29	213.82	3.19	6.26	3.5	0.21	3.32	41.24	3.5	125.26	3.07	5.47	31.79	0.39
Animal EE	CASE	Month 1	0.11	0.01	0.79	0.01	0.47	0.02	72.73	1.74	0.02	19.73	334.85	187.74	3.94	13.09	1.55	15.88	17.17	163.46	0.06	68.3	399.48	24.34	25.22	0.28	1.27	6.67	3.78	18.46	114.52	1.68	4.96	0.3	0.21	177.6	326.11	2.36	5.07	15.2	0.34	3.63	57.4	4.08	153.66	2.76	4.79	31.29	0.38
Animal K	CASE	Month 1	0.09	0	0.41	0.01	0.33	0.02	35.41	1.49	0.01	28.99	253.58	120.51	2.37	9.66	0.1	20.03	29.26	153.05	0.06	41.41	294.28	16.28	15.35	0.19	3.64	3.53	4.03	21.89	30.1	0.8	4.31	0.31	0.26	200.14	276.22	3	6.12	3.81	0.2	4.01	46.2	3.65	116.8	3.31	6.19	32.23	0.42
Animal KK	CASE	Month 1	0.11	0	0.58	0.01	0.42	0.02	41.92	1.44	0.03	49.42	275.63	142.55	2.62	9.95	0.1	23.59	38.45	174.27	0.06	41.01	297.27	14.09	16.04	0.17	4.57	4.3	5.38	31.6	28.53	0.75	4.6	0.3	0.23	227.87	290.63	4.33	7.65	4.13	0.24	4.16	44.23	4.14	134.94	3.9	6.77	31.82	0.46
Animal KT	CASE	Month 1	0.11	0	0.59	0.01	0.48	0.02	52.16	1.06	0.02	33.21	325.73	179.7	4.21	11.95	1.53	27.56	28.87	169.49	0.04	60.62	377.71	19.37	22.58	0.25	2.28	6	5.22	18.6	56.64	1.14	5.13	0.3	0.31	194.36	321.99	2.48	5.39	6.29	0.24	5.33	62.99	5.26	141.75	3.04	5.43	32.77	0.47
Animal LK	CASE	Month 1	0.11	0	0.87	0.01	0.46	0.02	67.9	2.18	0.05	30.88	403.05	187.07	4.37	13.15	0.11	28.92	37.22	201.07	0.04	85.52	455.09	24.43	26.8	0.39	4.46	9.05	4.83	21.25	69.23	1.62	6.94	0.36	0.32	208.69	328.25	2.8	6.23	8.19	0.26	5.21	81.26	4.65	160.55	2.99	5.48	35.04	0.47
Animal LN	CASE	Month 1	0.14	0.01	0.95	0.01	0.33	0.02	49.33	3.11	0.04	24.55	295.99	173.5	5.11	15.63	1.54	19.31	23.28	174.23	0.02	58.95	374.43	30.47	22.79	0.29	3.64	4.94	4.05	31.61	52.69	1.21	5.67	0.36	0.23	197.16	295.21	4.21	8.74	8.02	0.2	4.93	60.99	4.61	147.44	4.86	7.63	40.28	0.41
Animal M	CASE	Month 1	0.13	0.01	0.72	0.01	0.4	0.02	55.62	1.67	0.03	22.58	332.76	182.41	4.62	14.12	1.28	22.13	22.8	189.98	0.01	68.03	453.06	32.33	25.63	0.29	1.76	5.16	3.83	23.01	77.18	1.52	5.07	0.36	0.3	200.37	304.55	2.92	6.11	8.84	0.31	4.17	61.19	4.94	177.76	3.03	5.2	34.76	0.42
Animal MA	CASE	Month 1	0.12	0.01	0.9	0.01	0.28	0.01	41.29	1.87	0.04	15.4	230.51	122.81	3.03	9.54	1.1	12.27	13.09	107.27	0.01	40.42	236.48	17.51	15.25	0.2	2.2	3.95	2.63	21.26	43.58	0.99	3.13	0.23	0.13	115.52	212.11	3.01	5.79	6.32	0.18	2.86	38.91	3.03	107.93	2.64	4.43	25.08	0.26
Animal MU	CASE	Month 1	0.14	0.01	1.03	0.01	0.56	0.03	82.24	4.93	0.03	24	397.01	212.77	6.2	16.79	2.54	18.77	23.15	164.24	0.05	84.79	447.17	32.59	29.86	0.42	3.63	10.22	4.81	24.41	97.99	2.33	6.38	0.39	0.26	219.86	372.71	3.25	6.68	13.86	0.32	5.83	78.11	6.26	205.4	3.86	6.63	36.28	0.45
Animal N	CASE	Month 1	0.1	0.01	0.55	0.02	0.28	0.01	39.46	0.91	0	19.82	265.47	126.89	3.74	9.99	1.06	22.29	23.21	154.8	0.02	55.88	367.84	18.83	17.55	0.26	1.72	3.82	3.16	21.3	49.5	1.15	5.23	0.26	0.21	176.6	233.62	2.78	5.3	5.51	0.23	5.17	70.35	4.25	148.83	2.72	4.46	27.44	0.35
Animal P	CASE	Month 1	0.18	0.02	0.72	0.01	0.46	0.02	54.93	3.13	0.04	34.4	322.38	195.41	5.07	16.67	2.52	27.08	39.88	187.37	0.02	61.61	410.67	28.4	25.87	0.34	5.28	6.69	6.58	32	49.25	1.36	6.26	0.5	0.38	278.75	434.25	4.35	7.81	6.95	0.24	6.17	76.3	6.43	187.09	4.43	6.88	38.43	0.52
Animal R	CASE	Month 1	0.2	0.01	1.06	0.01	0.53	0.02	59.04	2.96	0.06	28.22	328.66	197.23	6.07	11.67	1.17	32.06	37.94	150.27	0.14	87.69	448.37	35.65	26.66	0.4	3.7	7.37	3.64	21.28	101.64	1.77	6.77	0.28	0.29	167.83	239.88	2.94	5.63	12.67	0.35	6.99	72.77	5.49	144.07	3	4.74	39.18	0.48
Animal S	CASE	Month 1	0.13	0.01	0.78	0.01	0.44	0.02	56.53	1.62	0.03	29.23	343.66	179.1	5.43	13.72	1.36	29.39	30.39	178.87	0.14	75.26	446.13	30.33	24	0.34	2.01	5.86	3.89	26.81	78.21	1.67	6.51	0.32	0.26	200.84	288.49	3.42	6.57	9.78	0.35	6.53	81.76	5.59	180.11	3.81	5.97	38.98	0.52
Animal Y	CASE	Month 1	0.13	0.01	0.79	0.01	0.49	0.02	66.71	1.82	0.03	25.25	342.09	177.34	4.07	12.39	2.31	21.46	26.26	150.75	0.05	65.94	354.06	22.91	24.16	0.29	3.59	6.63	4.95	24.59	94.76	1.87	5.07	0.34	0.23	178.62	325.46	3.35	6.27	13.04	0.31	5.44	61.79	5.81	175.5	3.4	5.62	31.57	0.41
Animal Z	CASE	Month 1	0.33	0.01	1.2	0.01	0.46	0.02	55.43	2.66	0.09	25.42	354.12	199.22	7.42	15.86	1.88	22.39	28.05	175.71	0.02	82.64	439.29	27.17	28.96	0.45	4.09	8.72	4.63	24.67	49.15	1.55	7.06	0.38	0.25	215.61	348.27	3.12	6.26	6.49	0.2	6.74	88.93	5.44	168.83	3.58	5.62	38.99	0.44
Animal AA	CONT	Month 1	0.15	0	1.22	0.01	0.56	0.02	106.66	4.39	0.04	10.49	491.03	328.83	9.63	29.57	0.98	12.36	9.2	290.06	0.05	121.41	601.14	72.27	55.89	0.53	3.46	13.14	4.87	23.3	189.92	3.17	5.36	0.37	0.16	129.55	680.66	1.69	4.57	29.37	0.48	1.51	75.33	3.03	279.75	1.41	2.48	57.62	0.35
Animal CE	CONT	Month 1	0.12	0.01	0.74	0.01	0.36	0.02	73.49	3.37	0.02	7.13	305.32	197.21	4.38	17.89	1.61	6.38	5.17	145.72	0.01	60.58	344.5	36.02	26.32	0.28	1.92	5.66	2.68	20.25	121.44	1.73	2.64	0.24	0.1	86.11	379.99	1.88	4.11	19.22	0.34	1.24	40.45	2.14	163.07	1.39	2.27	46.32	0.3
Animal CI	CONT	Month 1	0.12	0	0.55	0.01	0.24	0.01	61.85	2.83	0.02	6.09	313.36	226.65	5.57	21.92	1.61	7.44	4.51	221.66	0.01	72.55	415.28	51.58	34.35	0.29	2.07	7.12	3	23.59	84.91	1.6	2.83	0.25	0.12	91.14	561.58	1.87	4.01	10.79	0.26	1.03	50.08	2.03	208.19	1.16	1.88	45.76	0.26
Animal ER	CONT	Month 1	0.11	0	0.95	0	0.51	0.02	93.29	2.18	0.03	11.44	441.93	222.84	5.04	22.46	0.14	11.09	10.47	199.55	0.01	89.08	427.94	53.02	31.15	0.31	2.41	9.55	3.24	22.61	163.27	2.31	2.92	0.25	0.18	87.87	432.68	1.98	4.79	25.1	0.46	1.57	56.33	3.22	247.75	1.26	2.58	46.58	0.4
Animal F	CONT	Month 1	0.11	0	0.89	0.01	0.3	0.01	60.83	1.64	0.02	7.08	307.6	168.94	4.54	20.96	1.26	9.36	4.57	174.06	0.12	52.32	324.67	42.56	27.55	0.23	1.54	5.43	2.58	26.89	96.02	1.99	2.47	0.3	0.11	91.4	423.94	2.76	5.13	13.66	0.37	1.61	49.78	4.4	210.95	1.65	2.31	48	0.4
Animal J	CONT	Month 1	0.12	0.01	0.93	0.01	0.39	0.02	69.76	2.23	0.02	7.21	342.62	212.82	7.93	25.74	1.13	7.58	5.9	153.78	0.09	77.36	423.83	51.01	27.63	0.34	1.6	5.76	2.48	21.38	123.75	1.87	3.26	0.2	0.13	77.14	415.6	1.88	4.17	15.83	0.3	1.25	83.37	1.76	169.74	1	1.86	38.9	0.24
Animal KN	CONT	Month 1	0.14	0.01	1.02	0.02	0.31	0.02	66.9	3.97	0.02	7.13	343.34	204.62	5.28	21.9	1.46	8.42	5.46	190.55	0.12	70.6	392.28	54.63	29.16	0.33	2.14	6.14	2.77	27.75	107.76	1.84	3.46	0.28	0.11	92.21	448.16	2.44	5.24	15.8	0.32	1.38	60.08	2.46	182.9	1.49	2.49	51.67	0.29
Animal L	CONT	Month 1	0.11	0.01	0.93	0.01	0.43	0.02	90.97	2.61	0.03	8.32	415.23	277.7	7.45	29.35	1.69	9.74	6.83	235.75	0.08	102.64	515.53	73.05	37.14	0.41	2.33	8.67	3.56	22.11	173.74	2.51	3.86	0.27	0.19	99.8	574.19	1.7	4.03	22.44	0.41	1.33	86.51	2.79	283.31	0.96	1.98	45.91	0.32
Animal PN	CONT	Month 1	0.18	0.01	0.77	0.01	0.35	0.02	76.52	2.38	0.04	7.69	400.61	242.59	6.96	25.98	1.86	9.41	6.71	247.66	0.09	90.33	533.29	57.24	41.07	0.44	2.54	7.63	3.36	24.06	107.9	2.06	4.13	0.33	0.13	106.19	512	1.88	4.28	14.65	0.3	1.43	67.24	2.53	214.35	1.33	2.19	50.69	0.3
Animal SP	CONT	Month 1	0.11	0	0.55	0.01	0.24	0.03	58.47	2.43	0.03	6.5	347.67	196.87	3.92	20.67	0.13	7.76	6.23	201.8	0.04	67	411.24	55.86	28.68	0.25	1.68	5.63	2.56	26.36	83.73	1.44	2.58	0.26	0.18	93.72	428.26	1.97	4.38	10.11	0.22	1.01	39.78	1.96	189.02	1.14	2.02	53.31	0.3
Animal B	CASE	Month 3	0.15	0.01	0.81	0.01	0.45	0.02	49.67	2.06	0.03	24.9	418.07	191.59	5.9	12.98	0.32	27.31	30.8	210.97	0.02	79.04	500.48	28.14	0.37	29.21	3.41	7.42	3.94	23.22	53.66	1.4	6.6	0.33	0.21	181.42	277.55	3.25	7.43	7.82	0.18	5.77	70.34	5.34	165.06	4.41	7.42	45.4	0.49
Animal C	CASE	Month 3	0.13	0.01	0.98	0.02	0.28	0.02	40.41	2.91	0.03	26.36	252.2	153.26	3.85	13.31	0.15	17.51	24.78	122.97	0.1	48.85	351.74	23.77	0.25	24.44	2.92	4.11	3.7	25.56	39.37	1.12	4.6	0.34	0.26	192.13	268.92	3.98	7.37	5.84	0.24	3.74	40.67	4.19	134.25	3.66	6.07	37.09	0.41
Animal CS	CASE	Month 3	0.14	0.01	0.78	0.03	0.74	0.03	62.53	4	0.03	38.97	343.67	193.55	5.23	13.75	0.35	31.19	42.61	175.48	0.1	69.62	386.27	26.29	0.37	28.54	4.61	6.82	5.44	31.13	71.97	1.66	6.49	0.42	0.33	215.12	345.1	4.69	9.19	11.13	0.39	7.46	75.18	6.47	174.34	5.23	8.91	45.53	0.48
Animal D	CASE	Month 3	0.14	0.01	0.69	0.04	0.33	0.02	46.19	3.22	0.04	19.09	289.59	170.36	5.49	12.51	0.25	21.5	22.67	187.36	0.04	65.45	373.92	27.16	0.32	27.94	2.95	5.7	3.69	25.97	53.95	1.34	5.63	0.36	0.27	197.77	293.41	4.06	7.39	7.95	0.22	4.98	55.53	4.9	145.04	3.66	5.91	35.02	0.36
Animal DD	CASE	Month 3	0.13	0.01	1.25	0.01	0.68	0.03	63.48	3.2	0.04	43.8	353.35	192.39	4.83	12.73	0.36	26.51	37.99	148.45	0.02	61.34	381.92	24.41	0.29	27.48	3.87	6.44	5.26	25.37	69.77	1.58	5.9	0.38	0.33	216.51	298.58	4.11	7.61	9.51	0.3	5.47	59.52	5.43	162.91	3.93	6.54	33.68	0.39
Animal EE	CASE	Month 3	0.16	0.01	1.01	0.01	0.48	0.02	74.76	1.92	0.02	23.61	429.72	182.09	4.28	13.2	0.55	22.42	24.81	204.82	0.06	74.08	425.67	19.3	0.35	25.97	3.23	8.03	4.39	22.76	83.33	1.57	5.51	0.35	0.2	194.06	332.89	3.1	6.41	12.68	0.29	4.17	57.62	4.64	160.08	3.68	6.51	34.65	0.37
Animal K	CASE	Month 3	0.14	0.01	0.68	0.02	0.53	0.02	47.09	1.14	0.03	36.52	267	131.5	3.11	10.07	0.25	26.97	35.99	146.27	0.02	55.49	320.4	18.07	0.26	22	3.7	4.48	4.25	24.07	64.01	1.35	5.3	0.37	0.32	185.65	317.92	3.66	7.7	9.81	0.26	6.18	58.23	4.76	125.58	5.02	8.66	45.3	0.47
Animal KK	CASE	Month 3	0.11	0.01	1.07	0.01	0.46	0.03	50.04	2.15	0.02	36.75	310.51	162.75	4.06	11.12	0.22	26.7	34.68	180.74	0.01	54.42	368.42	17.78	0.27	23.26	4.41	5.26	5.3	27.84	36.69	1.22	5.48	0.37	0.22	234.02	321.96	4.37	7.6	4.66	0.22	5.63	59.85	5.82	174.56	4.12	7.05	29.54	0.36
Animal KT	CASE	Month 3	0.19	0	1.18	0.02	0.42	0.02	59.05	2.56	0.05	26.32	336.12	185.16	4.55	12.4	0.31	23.06	25.1	182.04	0.07	67.92	377.85	21.89	0.29	28.51	3.39	7.32	4.7	19.97	56.76	1.31	4.76	0.33	0.23	190.29	349.29	3.01	6.6	7.84	0.2	4.89	53.86	5.07	154.93	4.05	6.73	39.32	0.39
Animal LK	CASE	Month 3	0.13	0.01	0.92	0.03	0.47	0.04	69.97	5.67	0.04	27.43	394.56	237.87	6.83	15.46	0.41	28.46	32.56	226.71	0.15	104.22	536.83	35.64	0.52	36.56	4.4	10.35	4.77	23.46	77.47	2.05	8.5	0.42	0.29	230.59	391.05	3.42	7.83	10.19	0.26	6.79	113.78	5.92	201.5	4.52	7.7	45.15	0.46
Animal LN	CASE	Month 3	0.14	0.01	0.9	0.03	0.71	0.03	78.39	3.52	0.04	45.15	395.62	214.71	5.41	15.38	0.42	28.13	35.15	202.45	0.25	81.14	446.58	29.17	0.39	32.15	4.28	8.35	5.44	29.77	91.78	1.97	7.65	0.46	0.33	232.87	407.54	4.49	9.71	14.65	0.35	7.54	87.54	6.38	186.68	5.66	9.55	48.06	0.51
Animal M	CASE	Month 3	0.19	0.01	0.85	0.01	0.36	0.02	43.7	1.85	0.02	27.35	370.1	168.3	4.67	12.47	0.23	26.75	31.4	222.04	0.09	59.89	438.79	24	0.27	25.8	3.56	5.23	4.58	29.75	39.06	1.13	5.76	0.43	0.3	233.98	287.21	4.12	8.04	5.3	0.16	4.4	50.44	4.94	150.84	4.26	7.2	39.73	0.47
Animal MA	CASE	Month 3	0.15	0.01	0.86	0.01	0.64	0.02	63.84	1.76	0.03	45.35	317.76	158.7	3.74	12.7	0.29	25	32.92	141.01	0.07	56.15	307.51	19.35	0.27	24.3	3.61	5.65	4.72	27.55	72.49	1.45	4.91	0.39	0.29	172.35	325.87	4.37	8.47	11.3	0.33	5.19	52.77	4.94	139.92	3.99	6.96	36.85	0.37
Animal MU	CASE	Month 3	0.17	0.01	1	0.02	0.72	0.02	86.42	3.08	0.01	47.45	415.44	214.75	5.46	15.1	0.41	28.16	36.17	191.44	0.02	83.55	440.33	26.53	0.39	31.89	2.76	9.11	5.56	27	114.17	2.05	6.93	0.41	0.3	233.94	387.8	3.96	8.26	16.68	0.37	7.11	87.28	6.43	189.23	4.79	8.35	42.51	0.48
Animal N	CASE	Month 3	0.11	0.01	0.64	0.01	0.34	0.01	41.03	1.09	0.04	27.77	360.82	156.84	4.74	11.47	0.26	33.76	36.15	224.07	0.02	60.43	409.59	20.4	0.28	23.65	3.98	6.27	4.82	23.52	39.91	1.12	6.79	0.37	0.38	235.39	308.88	3.07	5.83	4.92	0.15	7.14	94.85	6.05	180.36	3.26	5.64	28.38	0.38
Animal P	CASE	Month 3	0.15	0.01	0.75	0.01	0.45	0.02	62.23	1.54	0.02	34.11	428.5	187.55	4.87	16.85	0.33	34.05	42.94	243.4	0.06	71.88	479.46	27.48	0.38	27.12	4.67	6.89	5.86	38.28	73.81	1.7	6.26	0.47	0.46	259.69	486.64	5.52	10.33	11.84	0.31	7.81	95.35	7.18	211.93	5.68	9.93	50.7	0.63
Animal R	CASE	Month 3	0.21	0.01	1.62	0.02	0.55	0.03	66.48	6.27	0.05	29.39	361.48	234.06	8.14	14.44	1.52	30.75	37.11	179.76	0.02	94.52	503.62	41.25	0.48	34.29	3.8	10.25	3.95	21.43	93.13	2	7.14	0.34	0.25	177.32	270.22	3.28	6.06	12.01	0.29	6.4	70.97	5.68	162.31	3.31	5.2	35.62	0.39
Animal S	CASE	Month 3	0.23	0.02	1.98	0.04	0.98	0.05	105.28	10.95	0.09	66.54	529.49	399.3	11.64	26.55	0.64	58.44	63.94	315.58	0.2	127.04	654.27	66.39	0.57	51.92	3.49	14.4	7.62	26.17	127.05	2.74	10.47	0.49	0.44	290.74	458.46	3.5	7.42	14.99	0.37	8.02	108.53	7.75	249.6	4.37	7.36	41.93	0.51
Animal Y	CASE	Month 3	0.13	0.01	0.97	0.01	0.58	0.02	74.99	1.26	0.02	32.64	477.81	188.93	4.65	14.87	0.52	31.28	36.05	237.6	0.02	80.93	456.18	22.34	0.38	28.5	4.2	8.52	5.83	37.26	86.7	2.04	6.22	0.42	0.26	225.58	426.31	5.62	10.14	13.41	0.34	6.81	75.16	6.74	211.54	5.72	10.44	44.22	0.54
Animal Z	CASE	Month 3	0.41	0.02	1.69	0.01	0.39	0.02	49.33	2.37	0.1	25.32	316.64	162.58	5.88	14.71	0.28	18.67	24.04	145.39	0.04	66.65	413.72	22.62	0.34	26.62	2.99	6.04	3.53	19.51	44.32	1.23	5.47	0.35	0.28	176.98	304	2.9	6.21	5.82	0.19	5.59	62.42	4.43	134.44	3.55	5.81	40.84	0.41
Animal AA	CONT	Month 3	0.14	0.01	1.09	0.01	0.45	0.02	83.4	3.28	0.03	8.68	504.05	278.53	8.42	24.46	0.58	12.76	8.76	311.56	0.02	107.35	583.39	55.84	0.43	45.5	2.32	9.5	3.55	24.53	142.13	2.21	4.7	0.29	0.14	108.44	575.51	1.92	5.26	22.61	0.37	1.54	68.4	2.76	232.36	1.73	3.27	65.27	0.34
Animal CE	CONT	Month 3	0.13	0	0.8	0.01	0.32	0.02	66.82	2.97	0.03	6.83	357.2	185.11	4.53	18.39	0.43	8.66	5.55	184.2	0.02	64.5	369.65	36.28	0.29	27.36	1.52	6.83	2.42	20.96	105.99	1.78	2.73	0.24	0.11	81.89	381.32	2.04	4.74	17.43	0.35	1.47	46.01	3.24	184.71	1.59	3.07	57.03	0.36
Animal CI	CONT	Month 3	0.15	0.01	1.21	0.01	0.23	0.01	59.91	3.06	0.04	6.23	329.03	218.21	6.02	22.96	0.26	7.49	5.72	198.74	0.08	72.26	450.26	49.37	0.31	35.26	1.93	6.74	2.56	24.2	65.45	1.5	2.79	0.31	0.15	89.61	509.05	2.4	4.99	8.15	0.23	1.31	39.3	2.26	193.64	1.54	2.77	54.57	0.32
Animal ER	CONT	Month 3	0.11	0.01	1.22	0.01	0.35	0.02	80.14	1.36	0.02	9.04	409.49	224.19	6.66	28.83	0.4	9.45	7.28	214.2	0.09	85.7	538.75	60.08	0.35	39.01	2.03	6.77	3.39	29.28	118.03	2.27	3.44	0.36	0.15	111.36	538.13	2.99	6.08	15.61	0.41	1.8	62.01	3.21	247.07	1.94	3.34	58.58	0.37
Animal F	CONT	Month 3	0.15	0.01	1.03	0.01	0.41	0.03	87.66	5.55	0.04	8.09	344.68	237.62	5.7	26.6	1.24	9.69	5.11	193.08	0.03	64.77	372.85	48.25	0.27	38.48	1.65	5.94	3.12	32.46	137.2	2.22	3.05	0.36	0.12	103.41	500.47	3.53	6.51	21.51	0.48	1.41	38.79	4.15	224.24	2.03	3.09	69.21	0.46
Animal J	CONT	Month 3	0.15	0	1.17	0.01	0.45	0.02	84.74	3.26	0.04	8.43	453.28	262.34	9.84	30.82	0.56	10.33	7.54	202.39	0.11	89.76	485.66	57.07	0.43	38.43	2.28	9.17	3.33	24	152.04	2.23	3.83	0.26	0.1	87.63	546.63	2.22	4.6	24.61	0.42	1.38	94.17	2.32	210.01	1.16	2.34	44.6	0.27
Animal KN	CONT	Month 3	0.14	0.01	0.76	0.01	0.33	0.02	76.8	3.38	0.04	7.54	377.2	236.24	6.12	26.94	0.39	9.51	5.78	217.92	0.04	85.39	457.62	57.72	0.39	37.99	2.13	6.16	3.17	34.22	128.46	2.05	3.87	0.34	0.13	111.14	569.89	3.37	7.22	21.07	0.44	1.67	67.14	2.88	216.33	2.16	3.81	80.45	0.42
Animal L	CONT	Month 3	0.15	0.01	1.18	0.02	0.43	0.03	94.11	4.31	0.02	7.99	486.61	295.27	7.62	26.63	0.65	11.26	6.43	287.17	0.06	103.12	487.6	69.52	0.39	41.2	2.29	9.17	3.5	23.51	172.15	2.43	3.64	0.27	0.12	89.01	550.14	1.88	4.37	28.76	0.44	1.12	65.01	2.56	260.95	1.18	2.47	51.76	0.32
Animal PN	CONT	Month 3	0.17	0.01	1.47	0.01	0.32	0.02	75.48	4.55	0.03	7.79	387.9	254.68	7.46	23.07	0.38	8.81	7.42	209.55	0.03	91.01	549.82	56.51	0.4	42.15	2.19	7.7	2.66	22.11	102.85	1.98	4.29	0.34	0.13	105.62	396.3	2.14	4.54	12.63	0.29	2.26	56.45	2.34	182.57	1.53	2.48	51.49	0.29
Animal SP	CONT	Month 3	0.16	0.01	1.2	0.03	0.23	0.01	55.15	3.72	0.02	6.48	302.66	188.12	5.76	22.37	0.25	7	5.14	179.06	0.01	61.29	448.55	50.81	0.29	33.68	1.4	4.99	2.19	30.88	76.26	1.63	3.05	0.28	0.17	102.17	427.15	2.91	5.57	10.58	0.32	1.47	36.42	2.67	191.97	1.62	2.57	61.36	0.38
Animal B	CASE	Month 6	0.14	0	0.64	0.01	0.35	0.02	46.53	2.29	0.03	30.06	338.89	184.45	5.73	14.71	1.19	23.85	27.86	149.79	0.01	71.02	449.58	27.63	0.38	24.79	3.16	6.33	3.84	20.09	53.98	1.2	6.1	0.37	0.31	187.13	283.62	3.1	6.24	8.48	0.29	7.24	76.15	5.78	185.97	3.36	5.54	38.8	0.43
Animal C	CASE	Month 6	0.14	0.01	0.7	0.01	0.51	0.02	58.73	1.25	0.02	29.94	330.53	153.93	4.37	12.16	0.11	24.66	36.94	144	0.06	63.74	400.16	23.29	0.32	24.4	5.14	5.47	4.67	25.22	88.1	1.78	6.43	0.39	0.25	198.86	268.96	3.93	7.21	12.44	0.32	7.48	63.98	5.27	151.93	4.02	6.35	35.22	0.47
Animal CS	CASE	Month 6	0.14	0.01	0.83	0.01	0.61	0.02	71.25	2.06	0.02	35.04	364.82	220.87	4.93	15.13	1.87	29.98	32.87	153.72	0.03	75.65	374.91	28.76	0.35	24.52	3.1	6.71	5.17	24.34	140.53	1.73	5.51	0.37	0.36	167.99	327.61	3.5	7.03	19.01	0.46	7.05	76.66	5.82	175.46	3.75	7.05	36.7	0.43
Animal D	CASE	Month 6	0.14	0	0.5	0.01	0.31	0.01	37.66	2.22	0.02	37.02	292.83	182.06	6.05	16.51	0.98	32.82	35.12	159.73	0.07	65.3	397.81	35.87	0.34	23.51	3.35	4.92	3.75	24.65	44.67	1.14	5.79	0.32	0.36	155.82	288	3.58	6.4	7.14	0.31	6.15	71.32	4.91	148.36	2.94	4.98	35.11	0.35
Animal DD	CASE	Month 6	0.17	0.01	1.53	0.01	0.33	0.01	44.17	0.94	0.03	21.24	277.76	125.41	3.34	11.25	0.08	16.52	22.97	139.4	0.09	54.3	377.64	17.71	0.28	21.01	3.36	4.18	3.34	21.64	44.53	1.25	5.18	0.36	0.26	204.86	257.53	3.39	6.23	5.74	0.19	6.11	65.03	4.23	126.77	3.43	5.5	30.25	0.37
Animal EE	CASE	Month 6	0.13	0.01	0.56	0.01	0.38	0.01	42.49	0.92	0.02	38.05	294.87	146.2	3.48	11	1.21	26.86	30.83	143.62	0.01	57.58	339.39	17.49	0.3	18.86	3.01	5.4	3.86	20.8	55.17	1.1	5.12	0.34	0.31	153.57	266.84	3.17	6.04	9.18	0.25	5.91	60.91	5.32	154.22	3.41	5.95	30.51	0.39
Animal K	CASE	Month 6	0.13	0	0.56	0.01	0.34	0.02	42.87	1.74	0.01	28.69	284.1	162.56	4.05	13.03	0.29	21.97	27.77	160.25	0.03	63.04	402.15	22.86	0.35	20.79	3.11	4.91	4.12	20.46	55.25	1.17	5.76	0.37	0.33	199.68	322.75	3.08	6.23	8.31	0.3	7.03	72.7	4.95	147.18	3.95	7.07	37.97	0.44
Animal KK	CASE	Month 6	0.11	0	0.45	0.01	0.37	0.01	41.96	1.03	0.03	44.13	318.25	169.63	3.85	13.38	1.75	35.84	41.58	180.51	0.02	53.24	373.35	19.1	0.3	20.95	5.44	4.46	6.5	28.07	34.5	1.07	5.2	0.43	0.31	260.17	365.39	4.65	7.58	5.04	0.1	7.12	63.06	6.56	176.99	3.98	7.23	27.93	0.39
Animal KT	CASE	Month 6	0.14	0	0.86	0.01	0.81	0.02	85.48	2.04	0.03	56.15	472.81	260.1	6.29	20.1	2.41	35.61	49.79	202.28	0.07	95.84	518.91	35.72	0.51	28.36	4.82	10.26	6.72	18.01	105.24	1.91	6.62	0.46	0.5	189.24	492.43	2.64	5.7	14.08	0.42	8.02	107.49	7.2	216.96	3.13	6.04	35.57	0.38
Animal LK	CASE	Month 6	0.18	0.01	0.64	0.01	0.32	0.02	40.76	4.61	0.03	28.07	288.51	184.04	5.16	15.73	0.86	25.87	27.49	163.81	0.03	68.85	442.54	32.21	0.39	24.16	3.12	5.51	3.53	20.37	36.12	1.07	6.29	0.38	0.3	173.78	276.7	3	6.16	5.51	0.25	4.82	61.64	4.02	133.04	3.25	5.57	36.13	0.38
Animal LN	CASE	Month 6	0.14	0	0.67	0.02	0.41	0.02	57.3	2.8	0.02	39.31	359.54	215.69	5.16	16.95	1.43	27.46	29.24	174.7	0.02	71.31	446.99	27.11	0.34	24.81	3.03	6.61	4.91	24.05	71.87	1.42	6.47	0.44	0.36	210.21	363.93	3.55	7.6	10.67	0.35	7.37	76.64	5.84	167.05	4.48	7.83	40.34	0.44
Animal M	CASE	Month 6	0.15	0	0.59	0.01	0.37	0.01	50.3	0.93	0.02	32.08	359.08	169.13	4.49	14.62	1.29	20.77	24.7	165.99	0.04	67.16	457.42	23.07	0.33	23.31	2.81	5.19	4.23	24.09	69.07	1.3	4.84	0.42	0.34	199.73	322.54	3.48	7.12	11.04	0.35	5.92	61.03	5.31	170.97	3.55	6.57	40.17	0.48
Animal MA	CASE	Month 6	0.15	0.01	0.73	0.01	0.41	0.02	60.58	1.33	0.04	28.85	310.44	172.31	3.75	13.46	1.51	17.03	24.19	126.81	0.03	61.9	347.81	22.28	0.33	20.31	2.91	5.12	4.04	20.08	108.52	1.46	4.53	0.34	0.28	157.65	303.36	3.14	6.3	15.32	0.37	5.75	62.81	4.26	137.44	3.18	5.73	31	0.33
Animal MU	CASE	Month 6	0.12	0	0.6	0.01	0.38	0.01	48.67	1.57	0.02	29.14	292.93	166.5	4.07	13.5	1.29	19.64	25.33	128.99	0.01	58.18	362.8	21.78	0.29	19.53	1.48	4.52	4.11	20.33	67.31	1.19	4.85	0.33	0.28	177.94	299.41	2.98	5.96	10.17	0.31	5.85	60.67	4.52	138.8	3.44	6.21	32.88	0.38
Animal N	CASE	Month 6	0.12	0.01	0.49	0.02	0.26	0.01	37.23	1.47	0.02	23.51	292.7	182.3	6.14	13.64	1.08	33.8	31.85	166.02	0.02	71.44	425.11	31.04	0.38	24.37	3.15	5.81	3.98	17.09	50.36	1.16	6.77	0.32	0.33	189.72	273.16	2.18	4.49	6.74	0.18	7.59	104.32	5.38	194.32	2.46	4.2	27.46	0.31
Animal P	CASE	Month 6	0.15	0	0.53	0.01	0.38	0.02	50.13	1.15	0.04	42.6	386.03	194.11	5.37	21.08	1.65	31.81	49.36	213.09	0.15	74.75	521.3	37.66	0.49	24.92	4.57	5.61	5.83	36.87	46.03	1.48	7.06	0.59	0.51	286.5	493.19	5.82	10.17	8.54	0.41	10.06	105.4	7.32	221.17	5.55	9.77	51.42	0.61
Animal R	CASE	Month 6	0.16	0.01	0.89	0.02	0.47	0.03	61.97	5.25	0.04	49.54	386.57	260.58	8.09	16.44	0.49	0	41.55	167.81	0.04	96.53	477.87	41.87	0.48	31.91	3.67	11.94	5.02	21.58	86.23	1.56	6.56	0.32	0.35	181.45	315.35	3.36	6.1	12.56	0.29	7.64	76.32	6.67	182.09	3.44	5.57	35.5	0.42
Animal S	CASE	Month 6	0.14	0	0.47	0.02	0.23	0.01	32.55	3.1	0.04	21.56	258.87	194.85	5.29	15.83	0.62	25.24	24.98	194.08	0.02	61.61	399.26	38.24	0.29	28.43	2.55	4.07	2.68	19.33	42.31	1.03	6.81	0.33	0.3	173.4	241.24	2.28	4.96	6.64	0.16	4.07	48.48	3.58	146.14	2.97	4.1	40.62	0.41
Animal Y	CASE	Month 6	0.12	0.01	0.7	0.01	0.38	0.01	56.16	1.52	0.03	34.84	343.22	192.52	4.68	15.34	1.43	34.45	31.73	169.55	0.09	75.04	403.37	28.97	0.34	24.57	3.37	6.37	4.59	23.84	88.61	1.56	6.35	0.39	0.34	198.64	355.7	3.75	6.82	12.53	0.4	7.48	75.05	6.17	194.29	4.04	6.89	36.24	0.41
Animal Z	CASE	Month 6	0.22	0.01	0.81	0.01	0.35	0.02	42.82	2.11	0.04	19.72	305.16	154.56	6	15.05	0.09	19.41	26.18	152.76	0.03	75.13	428.37	29.99	0.42	25.52	3.31	6.49	3.01	18.36	46.92	1.45	6.27	0.33	0.27	171.21	275.47	2.83	5.7	5.44	0.18	8.47	91.17	4.97	141.51	3.58	5.76	37.92	0.41
Animal AA	CONT	Month 6	0.12	0.01	0.77	0.01	0.36	0.02	82.2	2.58	0.02	9.26	448.12	316.56	9.08	33.43	1.81	11.79	9.31	263.34	0.05	115.4	586.34	71.42	0.5	45.36	2.71	9.11	4.82	19.38	200.9	2.24	5.17	0.4	0.15	123.76	732.42	1.54	4.2	22.72	0.45	1.84	98.93	3.1	307.13	1.37	2.72	62.02	0.33
Animal CE	CONT	Month 6	0.13	0.01	0.53	0.01	0.22	0.01	48.35	1.49	0.03	4.41	262.8	167.67	3.89	19.41	0.9	4.89	4.22	123.64	0.03	54.7	319.74	37.11	0.25	20.26	1.33	4.14	2.17	18.13	82.26	1.07	2.22	0.21	0.17	63.87	365.09	1.68	4.14	13.51	0.28	1.16	41.89	1.74	143.79	1.44	2.72	59.67	0.32
Animal CI	CONT	Month 6	0.13	0.01	0.55	0.01	0.27	0.02	61.84	1.19	0.02	6.19	321.57	177.59	4.56	22.93	0.11	6.94	4.07	214.38	0.08	66.51	414.49	41	0.27	29.25	1.76	4.47	2.8	21.94	89.95	1.63	2.6	0.26	0.1	84.56	467.12	1.92	4.09	11.65	0.24	0.97	43.89	1.66	169.57	1.17	2.21	50.15	0.26
Animal ER	CONT	Month 6	0.16	0.01	0.85	0.01	0.41	0.02	80.43	1.98	0.04	8.57	377.8	197.12	5.81	25.06	0.13	8.34	6.19	172.29	0.13	78.16	460.3	48.85	0.32	35.41	1.8	5.12	2.63	25.14	142.93	2.38	3.3	0.28	0.13	90.54	381.58	2.67	5.38	22.21	0.44	1.8	51.57	2.94	190.37	1.72	2.99	58.04	0.37
Animal F	CONT	Month 6	0.12	0	0.56	0.01	0.29	0.01	67.59	2.25	0.02	8.5	352	232.86	5.78	28.11	1.21	9.95	5.74	190	0.03	68.59	393.66	62.41	0.33	31.06	1.65	6.96	3.22	25.29	100.74	2	2.94	0.33	0.12	87.11	508.15	2.74	4.98	13.11	0.4	2.05	73.87	4.98	264.23	1.6	2.52	50.64	0.38
Animal J	CONT	Month 6	0.19	0.02	0.8	0.01	0.3	0.02	56.46	2.62	0.01	5.8	333.76	237.49	8.79	27.43	0.36	7.39	6.3	159.68	0.01	80.69	424.69	54.77	0.36	29.63	1.88	6.3	2.64	16.33	102.69	1.4	3.58	0.23	0.16	67	427.26	1.49	3.36	13.68	0.26	1.44	91.37	1.75	170.61	0.92	1.85	36.49	0.19
Animal KN	CONT	Month 6	0.13	0	0.57	0.01	0.29	0.01	63.67	1.49	0.02	6.63	350.24	222.8	4.89	26.55	1.31	6.82	5.47	169.45	0.02	78.59	436.95	57.76	0.35	30.14	1.88	5.83	3.53	23.51	180.31	1.93	3.52	0.35	0.13	98.8	583.09	2.04	4.88	20.35	0.46	1.8	80.62	2.86	240.18	1.37	2.9	63.62	0.38
Animal L	CONT	Month 6	0.14	0	0.77	0.01	0.38	0.02	93.24	2.3	0.05	8.55	432.8	286.57	6.89	31.05	1.79	9.08	6.81	232.35	0.08	98.18	488.56	68.88	0.41	36.36	2.3	8.13	3.94	19.61	229.29	2.16	3.71	0.31	0.13	85.62	580.25	1.74	4	24.8	0.44	1.4	77.9	2.55	240.78	1.1	2.35	46.24	0.26
Animal PN	CONT	Month 6	0.18	0.01	0.9	0.01	0.39	0.02	81.44	3.02	0.05	8.49	401.61	234.44	7.13	27.21	0.13	9.79	6.58	225.88	0.15	90.81	533.77	57.43	0.39	44.5	2.43	7.09	3.07	21.51	127.79	2.54	4.18	0.35	0.13	102.57	400.04	2.04	4.2	17.55	0.36	1.68	56.7	3.11	186.84	1.35	2.32	52.02	0.35
Animal SP	CONT	Month 6	0.13	0.01	1.02	0.01	0.53	0.02	101.54	1.94	0.03	8.85	411.69	217.45	5.4	34.92	0.12	7.62	5.76	174.39	0.2	86.06	485.55	62.3	0.4	33.76	1.99	6.02	3.31	27.86	203.94	2.97	2.99	0.27	0.12	93.25	472.96	2.52	5.43	30.27	0.56	1.42	62.81	2.35	205.07	1.46	2.99	60.97	0.38
[truncated: 20 more columns]

## Sheet: RBC Fatty Acids
Modified fish diet shifted serum metabolome and alleviated chronic anemia in bottlenose dolphins (Tursiops truncatus): Potential role of odd-chain saturated fatty acids
PLOS ONE
Venn-Watson et al. FEB2020
RBC FATTY ACIDS
AnimalID	GROUP	TRIAL	C10	C101	C12	C121	C14	C141	C142	C15	C16	C161n7	C161n9	C161T	C162	C17	C171	C18	C181N5	C181N7	C181N9	C181T	C182N6CONJ	C182N6	C182T	C183N3	C183N6	C20	C201N9	C202N6	C203N6	C203N7	C203N9	C204N6	C205N3	C22	C221N9	C222N6	C224N6	C225N3	C225N6	C226N3	C23	C24	C241N9	C242	C25	C26	C261
Animal AA	CONT	Month 0	0.07	0	0.28	0	5.95	0.11	0	1.52	135.35	19.24	0.53	2.15	0.07	5.72	0.75	145.42	0.02	22.35	74.71	7.86	5.01	0.13	0.32	0.46	0.2	15.02	50.06	0.77	1.45	0.23	0.07	113.43	140	8.23	12.8	0.12	0.57	10.37	0.57	36.16	2.36	5.73	109.89	0.56	0.18	0.12	4.58
Animal AA	CONT	Month 6	0.12	0.01	0.24	0.01	5.99	0.11	0	1.52	141.72	20.96	0.53	2.41	0.07	4.9	0.69	167.4	0.02	25.5	87.02	8.56	0.1	5.36	0.24	0.36	0.18	11.88	54.99	0.77	1.6	0.28	0.07	104.92	156.64	8.54	15.2	0.11	0.43	9.6	0.6	33.23	1.98	4.99	116.69	0.44	0.15	0.1	4.7
Animal B	CASE	Month 0	0.08	0.01	0.27	0.02	4.75	0.06	0	1.19	112.94	11.04	0.32	1.71	0.05	3.08	0.38	91.49	0.04	14.4	72.54	5.45	3.1	0.03	0.21	0.29	0.22	10.63	45.97	0.59	0.92	0.15	0.05	86.29	131.88	6.32	11.07	0.11	0.34	6.58	0.43	24.83	1.76	4.36	94.66	0.43	0.12	0.11	2.82
Animal B	CASE	Month 6	0.09	0.02	0.26	0.01	4.67	0.09	0	5.23	139.7	14.44	0.37	1.36	0.07	15.55	3.19	166.64	0.08	23.89	86.87	4.95	0.08	3.86	0.33	0.29	0.2	20.18	34.88	0.63	2.25	0.25	0.18	204.84	101.32	15.98	12.72	0.16	1.74	10.97	1.26	30.23	7.15	17.59	124.61	0.95	0.88	0.34	6.74
Animal C	CASE	Month 0	0.09	0.01	0.33	0.01	6.11	0.09	0	1.79	151.61	12.68	0.34	2.41	0.02	4.9	0.51	128.14	0.02	20.51	84.9	1.53	4.22	0.15	0.16	0.24	0.13	16.25	59.99	0.89	1.12	0.2	0.06	130.66	133.36	9.16	14.53	0.16	0.68	7.7	0.79	32.04	3.01	7.46	132.85	0.61	0.27	0.15	5.08
Animal C	CASE	Month 6	0.06	0.01	0.18	0.01	4.27	0.08	0	6.25	120.99	13.13	0.3	1.26	0.09	16.1	4.07	143.96	0.02	21.1	59.73	4.86	0.1	3.16	0.38	0.29	0.25	23.07	33.92	0.65	2.15	0.2	0.12	204.64	95.93	14.61	11.64	0.14	2.11	12.76	1.61	36.25	7.2	16.58	113.72	0.92	0.91	0.3	1.27
Animal CE	CONT	Month 0	0.09	0	0.31	0.01	7.16	0.08	0	1.68	150.04	15.92	0.38	2.01	0.08	5.62	0.68	138.54	0.01	20.79	72.19	6.95	4.61	0.14	0.24	0.39	0.18	18.13	53.25	0.9	1.44	0.25	0.08	140.09	143.71	10.96	14.17	0.14	0.61	7.44	0.74	31.05	3.61	9.27	133.61	0.74	0.35	0.17	7.37
Animal CE	CONT	Month 6	0.1	0	0.25	0.01	6.12	0.1	0	1.39	142.38	13.96	0.34	1.82	0.05	4.24	0.42	140.14	0.03	20.96	65.68	6.87	0.06	3.93	0.2	0.2	0.11	13.01	52.02	0.7	1.18	0.2	0.06	100.28	122.62	9.46	15.88	0.12	0.34	5.48	0.49	22.21	2.55	7.01	128.53	0.47	0.22	0.14	6.14
Animal CI	CONT	Month 0	0.06	0.01	0.28	0.01	7.21	0.09	0.03	1.56	157.58	17.1	0.4	2.25	0.02	4.01	0.39	155.13	0.01	22.36	97.46	8.41	5.1	0.12	0.17	0.35	0.19	15.22	65.79	0.92	1.09	0.3	0.06	95.2	170.54	8.75	16.25	0.14	0.33	6.63	0.39	31.8	1.87	4.93	124.78	0.51	0.12	0.09	3.52
Animal CI	CONT	Month 6	0.09	0.01	0.22	0.01	6.43	0.08	0.02	1.4	142.62	17.59	0.37	2.05	0.07	3.96	0.44	156.97	0.01	22.76	73.42	7.96	0.07	4.62	0.2	0.33	0.16	12.9	61.6	0.86	1.26	0.32	0.06	98.9	167.16	8.82	16.61	0.12	0.28	6.38	0.43	28.6	1.89	5.01	119.89	0.46	0.15	0.1	4.65
Animal CS	CASE	Month 0	0.11	0.01	0.37	0.01	6.08	0.08	0	1.5	132.58	13.32	0.34	1.76	0.01	4.32	0.5	128.68	0.01	19.23	81.73	6.04	3.84	0.14	0.14	0.22	0.12	17.07	45.54	0.69	0.98	0.31	0.08	108.1	106.04	8.39	12.5	0.13	0.58	7.34	0.63	26.34	2.49	6.28	106.55	0.54	0.21	0.12	4.24
Animal CS	CASE	Month 6	0.16	0.01	0.62	0	3.56	0.17	0	4.21	102.27	9.57	0.27	0.89	0.05	13.02	2.44	136.46	0.02	14.62	47.77	2.62	0.16	2.76	0.34	0.29	0.19	17.74	19.69	0.43	1.24	0.24	0.21	143.26	58.41	10.97	8.67	0.11	1.45	8.89	1.14	23.07	5.37	13.6	85.79	0.74	0.75	0.3	7.16
Animal D	CASE	Month 0	0.08	0.01	0.25	0.01	5.05	0.1	0	1.27	115.75	13.93	0.38	1.73	0.08	3.94	0.43	120.7	0.05	17.64	77.52	6.26	4.43	0.08	0.16	0.31	0.1	17.03	47.23	0.76	1.14	0.21	0.03	102.17	111.01	8.82	11.15	0.16	0.77	8.27	0.73	29.77	3.35	7.43	103.71	0.54	0.3	0.16	4
Animal D	CASE	Month 6	0.06	0	0.25	0.01	4.6	0.1	0	5.3	117.05	15.49	0.42	1.34	0.06	15.45	3.52	165.19	0.01	21.41	71.48	5.44	0.09	4.04	0.33	0.28	0.22	22.86	34.82	0.68	2.3	0.23	0.13	189.7	83.78	14.93	11.48	0.14	1.9	11.33	1.44	31.4	7.54	17.91	113.71	0.75	0.98	0.33	6.37
Animal DD	CASE	Month 0	0.07	0.01	0.27	0.01	6.39	0.08	0	1.84	150.32	14.91	0.36	1.62	0.02	5.61	0.54	148.06	0.02	20.96	90.77	6.37	4.72	0.13	0.26	0.25	0.12	15.32	50.82	0.86	1.51	0.28	0.09	147.5	136.36	9.05	13.05	0.14	0.87	8	0.7	32.73	3.1	8.26	122.15	0.55	0.32	0.15	5.37
Animal DD	CASE	Month 6	0.11	0	0.29	0.01	4.94	0.04	0	7.44	140.44	13.9	0.3	1.24	0.08	21.68	4.3	173.79	0.01	22.27	72.45	4.41	0.1	3.47	0.4	0.28	0.23	21.49	29.63	0.63	2.48	0.27	0.19	217.16	86.87	14.88	11.09	0.15	2.35	13.16	1.7	31.46	7.66	20.61	127.65	1.01	1.38	0.5	11.54
Animal EE	CASE	Month 0	0.08	0.01	0.3	0.01	6.66	0.1	0	1.72	136.95	16.11	0.41	1.83	0.03	4.86	0.63	134.39	0.02	17.98	85.26	5.75	5.14	0.1	0.24	0.36	0.18	10.54	45.3	0.75	1.47	0.21	0.07	117.3	124.66	8.16	12.03	0.11	0.63	7.08	0.69	26.8	2.6	7.26	98.79	0.44	0.25	0.13	4.74
Animal EE	CASE	Month 6	0.09	0.01	0.24	0.01	4.93	0.09	0	6.28	142.63	14.7	0.31	1.27	0.09	17.14	3.81	185.75	0.05	21.47	73.92	4.1	0.09	3.82	0.38	0.28	0.22	20.21	29.41	0.59	2.28	0.25	0.18	185.49	88.97	15.73	10.77	0.13	1.85	11	1.51	28.07	7.33	20.15	114.1	0.84	1.11	0.44	10.26
Animal ER	CONT	Month 0	0.07	0	0.32	0.01	6	0.07	0.03	1.62	155.92	14.44	0.35	1.69	0.03	4.98	0.48	147.9	0.01	22.2	90.67	7.26	5.18	0.12	0.21	0.22	0.12	11.66	61.41	1.02	1.68	0.23	0.08	133.26	151.09	8.52	13.82	0.12	0.56	7.45	0.62	31.68	2.56	6.34	117.82	0.48	0.22	0.12	4.25
Animal ER	CONT	Month 6	0.08	0.01	0.21	0.02	7.6	0.15	0	1.88	181.45	25.08	0.62	2.94	0.05	4.31	0.61	190.82	0.03	39.91	142.71	14.38	0.15	8.75	0.36	0.6	0.27	19.26	127.64	2.16	4.1	0.55	0.16	295.64	357.65	12.08	33.77	0.31	1.34	19.52	2.11	88.86	3.2	8.46	290.41	1.52	0.32	0.23	2.05
Animal F	CONT	Month 0	0.07	0.01	0.25	0.02	5.45	0.06	0	1.43	110.19	12.6	0.28	1.58	0.03	4.29	0.41	112.78	0.02	15.05	65.76	5.7	3.93	0.07	0.15	0.27	0.16	12.54	40.78	0.65	0.98	0.23	0.04	92.8	109.58	7.14	9.84	0.14	0.53	6.81	0.73	31.6	2.6	5.73	91.45	0.51	0.24	0.12	3.65
Animal F	CONT	Month 6	0.07	0.01	0.2	0.01	8.35	0.12	0	1.91	158.15	20.46	0.47	2.68	0.07	6.04	0.54	175.18	0.03	22.87	71.96	9.52	0.09	5.27	0.23	0.33	0.17	19.2	69.64	1.08	1.36	0.3	0.06	111.9	167.09	10.08	16.77	0.19	0.55	9.1	1.14	42.99	3.02	6.47	135.03	0.66	0.22	0.12	5.16
Animal J	CONT	Month 0	0.11	0.01	0.43	0.02	9.27	0.17	0	2.01	208.71	23.4	0.62	3.2	0.03	5.79	0.62	182.5	0.02	29.79	121.07	11.55	6.12	0.13	0.21	0.45	0.19	20.71	85.08	1.03	1.62	0.42	0.11	116.5	206.72	10.72	20.44	0.18	0.65	14.16	0.57	43.04	2.66	6.93	156.95	0.67	0.2	0.13	5.6
Animal J	CONT	Month 6	0.07	0	0.23	0.01	7.58	0.18	0	1.75	172.55	23.23	0.67	2.94	0.07	5.23	0.7	169.54	0.03	30.06	95.9	10.95	0.11	5.5	0.26	0.33	0.15	17.37	69.84	0.86	1.53	0.32	0.07	102.09	165.37	10.26	18.75	0.14	0.4	11.69	0.48	32.62	2.22	6.32	137.85	0.57	0.17	0.14	6.11
Animal K	CASE	Month 0	0.07	0.01	0.28	0.01	6.55	0.1	0.04	1.8	144.54	14.88	0.38	1.99	0.02	5	0.58	134.45	0.03	22.59	89.85	6.99	4.79	0.12	0.19	0.27	0.16	14.88	48.84	0.83	1.31	0.25	0.09	137.13	140.15	9	12.86	0.13	0.59	7.71	0.56	29.49	3	7.98	127.47	0.57	0.27	0.12	4.95
Animal K	CASE	Month 6	0.08	0.01	0.22	0.01	4.44	0.06	0	6.39	131.32	13.46	0.3	1.22	0.07	18.34	3.99	159.26	0.01	23.22	68.36	4.17	0.09	3.43	0.33	0.25	0.21	19.61	29.83	0.62	2.13	0.22	0.17	190.39	77.95	14.9	10.97	0.13	2.06	10.87	1.38	24.83	8.04	20.09	123.64	0.98	1.22	0.4	7.76
Animal KK	CASE	Month 0	0.06	0.01	0.26	0.01	7.07	0.14	0	2.11	148.78	14.92	0.44	2.02	0.03	6.03	0.66	144.66	0.01	20.54	88.14	6.54	4.35	0.09	0.22	0.3	0.16	19.1	54.52	0.9	1.37	0.23	0.09	145.1	133.64	10.43	14.93	0.19	0.94	7.49	0.93	35.91	3.6	9.35	116.95	0.69	0.42	0.2	5.84
Animal KK	CASE	Month 6	0.13	0.01	0.32	0	4.42	0.06	0	7.18	120.54	12.33	0.27	1.08	0.08	17.52	4.3	150.72	0.03	18.39	57.7	3.44	0.08	2.81	0.37	0.25	0.26	21.43	26.55	0.56	1.78	0.17	0.12	164.97	66.49	14.02	9.86	0.14	1.75	8.28	1.35	23.91	6.98	17.95	91.75	0.91	1.22	0.44	8.84
Animal KN	CONT	Month 0	0.06	0.01	0.22	0.03	5.85	0.07	0	1.6	138.06	13.75	0.3	1.62	0.03	4.82	0.53	136	0.01	18.39	74.68	6.18	3.94	0.09	0.16	0.25	0.11	15.83	55.44	0.73	1.34	0.22	0.04	113.25	120.46	8.99	13.98	0.15	0.67	7.43	0.56	27.41	3.35	7.57	116.45	0.51	0.32	0.13	5
Animal KN	CONT	Month 6	0.14	0.02	0.47	0	5.75	0.09	0	1.29	157.11	15.33	0.41	1.9	0.05	3.59	0.41	146.81	0.04	19.54	71.57	7.09	0.16	4.86	0.27	0.33	0.2	14.78	64.7	0.81	1.29	0.22	0.06	95.7	148.09	7.72	17.04	0.15	0.38	9.17	0.69	31.86	2.09	5.08	125.64	0.35	0.13	0.09	4.32
Animal KT	CASE	Month 0	0.07	0	0.24	0.01	4.94	0.11	0	1.11	107.41	12.93	0.25	1.53	0.05	3.46	0.37	115.05	0.01	14.43	68.15	5.4	3.69	0.06	0.14	0.3	0.12	12.85	46.52	0.67	0.93	0.27	0.05	98.12	126.02	7.22	11.4	0.14	0.46	6.32	0.48	28.1	2.5	5.92	103.68	0.46	0.24	0.13	3.73
Animal KT	CASE	Month 6	0.08	0.01	0.23	0.01	4.77	0.08	0	5.36	118	15.34	0.37	1.35	0.09	15.45	3.66	165.08	0.02	22.09	70.8	3.69	0.08	3.73	0.35	0.36	0.25	15.42	28.89	0.58	1.9	0.29	0.17	190.02	93.93	13.86	9.83	0.12	1.89	10.94	1.43	30.37	7.34	19.28	114.12	0.83	1.11	0.4	9.63
Animal L	CONT	Month 0	0.07	0.01	0.27	0.01	6.73	0.12	0	1.47	154.64	18.43	0.43	2.04	0.02	4.13	0.47	138.34	0.04	20.85	86.45	8.55	4.89	0.07	0.19	0.35	0.17	11.07	65.29	0.87	1.26	0.26	0.09	91.9	168.86	7.73	15.27	0.14	0.3	8.89	0.48	36.11	2.07	4.97	112.89	0.44	0.15	0.11	2.98
Animal L	CONT	Month 6	0.07	0	0.24	0	8.64	0.11	0	1.79	182.88	25.58	0.51	2.98	0.09	5.07	0.66	186.94	0.02	27.58	92.74	10.54	0.09	5.86	0.25	0.36	0.19	15.38	77.51	0.96	1.5	0.33	0.07	107.52	188.57	10.65	19.65	0.14	0.37	9.69	0.6	38.49	2.41	5.89	140.1	0.5	0.14	0.09	4.55
Animal LK	CASE	Month 0	0.07	0.01	0.26	0.01	4.88	0.08	0	1.16	116.28	12.65	0.3	1.46	0.05	3.42	0.43	123.77	0.02	18.63	86.04	5.19	4.05	0.06	0.19	0.27	0.12	13.64	41.6	0.66	1	0.29	0.06	98.1	118.51	7.94	10.07	0.11	0.31	6.61	0.47	25.13	2.49	6.45	105.33	0.45	0.21	0.12	3.94
Animal LK	CASE	Month 6	0.08	0	0.85	0.01	5.17	0.11	0	5.12	127.51	15.52	0.36	1.44	0.06	14.76	3.4	172.52	0.08	24.38	85.92	4.92	0.11	4.84	0.33	0.37	0.23	19.05	31.89	0.63	2.18	0.28	0.16	193.8	90.35	14.55	10.43	0.13	1.54	10.54	1.17	27.7	7.3	19.87	124.76	0.9	1.05	0.37	9.23
Animal LN	CASE	Month 0	0.07	0	0.26	0	6.48	0.12	0.01	1.31	131.11	16.74	0.36	1.92	0.06	3.93	0.49	127.92	0.01	20.93	68.25	7.31	4.35	0.1	0.18	0.29	0.13	18.67	57.16	0.79	1.14	0.16	0.05	99.43	144.41	8.21	15.26	0.12	0.33	7.32	0.41	25.95	2.01	5.29	113.08	0.43	0.14	0.1	4.72
Animal LN	CASE	Month 6	0.09	0.02	0.23	0	4.39	0.09	0	5.28	141.58	13.33	0.4	1.14	0.05	15.42	2.91	172.71	0.04	19.44	80.25	3.62	0.14	3.69	0.39	0.3	0.25	17.15	25.84	0.54	1.75	0.2	0.16	166.85	74.6	13.59	10.44	0.15	1.68	10	1.31	22.02	7.17	17.75	109.74	0.76	0.87	0.32	8.25
Animal M	CASE	Month 0	0.09	0	0.28	0.01	6.28	0.07	0	1.34	143.62	15.69	0.43	2.04	0.08	3.92	0.51	128.78	0.01	22.47	75.57	7.5	4.67	0.12	0.22	0.31	0.16	15.47	63.63	0.93	1.21	0.32	0.07	109.42	158.1	7.44	14.36	0.13	0.35	7.85	0.62	36.89	1.79	5.11	119.62	0.5	0.13	0.1	5.15
Animal M	CASE	Month 6	0.08	0	0.2	0.01	4.78	0.07	0	5.77	134.36	14.31	0.33	1.35	0.08	17.46	3.63	178.34	0.05	25.01	79.04	5.01	0.08	3.99	0.38	0.29	0.23	22.19	36.3	0.69	2.24	0.32	0.28	234.47	103.44	15.36	12.82	0.16	2.23	13.8	1.76	39.24	7.26	18.3	126.27	1.09	1	0.39	10.44
Animal MA	CASE	Month 0	0.08	0.01	0.23	0.01	6.38	0.09	0	1.37	115.89	12.78	0.24	1.51	0.04	3.48	0.41	91.97	0.03	15.61	60.88	5.44	3.45	0.05	0.16	0.36	0.13	8.74	38.51	0.56	1.13	0.19	0.06	85	109.95	6.19	9.48	0.12	0.54	7.67	0.48	27.84	1.93	5.74	93.99	0.44	0.22	0.13	4.44
Animal MA	CASE	Month 6	0.12	0.01	0.27	0.01	5.68	0.09	0	6.99	141.05	14.95	0.32	1.35	0.08	18.37	4.01	167.93	0.05	22.59	69.64	4.96	0.1	3.8	0.32	0.29	0.23	21.05	30.62	0.68	2.43	0.26	0.15	185.65	81.97	14.76	11.25	0.15	2.27	13.78	1.77	37.06	7.04	18.24	127.03	1.05	1.16	0.43	10.42
Animal MU	CASE	Month 0	0.09	0	0.96	0.02	6.34	0.1	0	1.5	125.6	14.54	0.32	1.65	0.03	4.3	0.6	111.62	0.05	17.71	82.06	5.74	4.01	0.09	0.12	0.32	0.15	13.15	43.01	0.62	1.05	0.22	0.08	120.11	119.87	7.75	10.64	0.12	0.8	8.72	0.61	31.1	2.81	7.12	100.17	0.57	0.3	0.14	4.35
Animal MU	CASE	Month 6	0.14	0.01	0.47	0	4.36	0.11	0	5.35	143.12	12.4	0.31	1.29	0.06	16.39	3.21	166.37	0.04	19.05	80.83	3.76	0.11	3.65	0.38	0.28	0.26	18.54	27.39	0.54	1.71	0.33	0.19	172.59	75.61	13.74	10.23	0.12	1.96	12.97	1.39	29.46	7.62	19.05	110.56	0.77	0.93	0.28	7.45
Animal N	CASE	Month 0	0.09	0.01	0.56	0.01	6.36	0.07	0	1.53	141.29	16.23	0.42	2.06	0.02	4.65	0.54	146.92	0.01	22.83	104.09	8.57	5.24	0.14	0.22	0.26	0.13	13.45	56.69	0.93	1.27	0.32	0.09	115.5	144.5	8.32	14.29	0.12	0.44	8.52	0.51	33.41	2.02	5.16	109.6	0.47	0.14	0.1	4.09
Animal N	CASE	Month 6	0.11	0	0.3	0	4.02	0.05	0	5.35	118.21	13.51	0.29	1.14	0.06	18.72	3.81	182.55	0.02	22.67	79.53	4.42	0.09	3.56	0.39	0.21	0.2	18.17	30.41	0.62	2.2	0.28	0.22	204.49	82.87	17	10.87	0.12	1.63	10.38	1.24	26.59	8.01	20.58	115.22	1	1.17	0.46	8.97
Animal P	CASE	Month 0	0.07	0.01	0.25	0.01	7.53	0.09	0	2.08	157.5	16.09	0.41	2.23	0.03	6.09	0.75	137.91	0.02	22.12	94.71	7.62	4.73	0.1	0.26	0.31	0.17	15.44	47.26	0.84	1.41	0.3	0.11	129.97	128.33	8.09	12.61	0.14	0.9	9.86	0.84	37.3	2.55	7.59	115.66	0.63	0.29	0.17	6.05
Animal P	CASE	Month 6	0.1	0.01	0.23	0.01	4.28	0.07	0	6.13	125.43	12.2	0.29	1.24	0.1	18	4.14	147.06	0.02	19.95	66.86	4.43	0.09	3.12	0.33	0.24	0.22	18.84	25.45	0.57	2	0.26	0.17	171.71	75.77	11.85	9.74	0.13	2.31	13.36	1.7	34.51	5.76	15.77	102.67	0.83	0.98	0.41	9.54
Animal PN	CONT	Month 0	0.1	0.01	0.36	0.01	6.44	0.13	0	1.43	148.54	16.26	0.39	1.87	0.02	3.99	0.52	145.16	0.01	23.06	101.69	7.71	5.06	0.13	0.16	0.31	0.13	13.17	63.44	0.87	1.43	0.23	0.08	105.62	158.59	8.66	15.73	0.13	0.45	8.21	0.54	34.1	2.02	4.88	112.09	0.44	0.12	0.1	3.27
Animal PN	CONT	Month 6	0.11	0.01	0.26	0.01	5.81	0.15	0	1.34	134.34	18.51	0.45	2.01	0.07	4.15	0.53	147.17	0.03	24.04	77.89	8.06	0.09	5	0.21	0.32	0.16	13.49	62.88	0.84	1.58	0.24	0.05	100.66	151.71	8.82	17.38	0.12	0.36	7.35	0.64	31.25	2.01	4.8	110.39	0.46	0.13	0.13	4.19
Animal R	CASE	Month 0	0.07	0	0.29	0	3.62	0.07	0	0.91	93.9	10.57	0.33	1.36	0.03	2.75	0.33	100.85	0.02	17.54	62.63	6	3.83	0.09	0.16	0.25	0.09	11.38	36.61	0.67	1.08	0.18	0.05	77.55	87.04	6.49	9.29	0.09	0.38	6.59	0.4	21.75	1.7	4.02	78.96	0.29	0.12	0.08	2.64
Animal R	CASE	Month 6	0.09	0.01	0.24	0.01	3.83	0.09	0	5.03	113.72	12.59	0.31	1.04	0.06	15.26	3.24	157.1	0.04	21.57	59.9	4.21	0.07	3.28	0.32	0.24	0.17	21.09	30.1	0.58	2.09	0.2	0.15	168.36	72.91	14.96	10.67	0.14	2.03	11	1.57	27.6	7.46	17.04	115.21	0.83	0.88	0.32	7.82
Animal S	CASE	Month 0	0.08	0	0.3	0.01	5.4	0.08	0.06	1.24	120.24	14.72	0.44	1.89	0.03	3.4	0.33	118.51	0.01	18.9	85.22	7.61	4.5	0.13	0.15	0.29	0.12	9.92	48.75	0.78	1.13	0.27	0.06	83.39	123.06	6.66	11.67	0.11	0.37	7.02	0.38	24.41	1.64	4.06	90.55	0.36	0.11	0.07	2.66
Animal S	CASE	Month 6	0.09	0	0.24	0.01	4.7	0.1	0.02	5.97	135.22	16.84	0.42	1.4	0.07	21.57	4.07	204.23	0.01	24.48	82.61	5.39	0.1	4.56	0.37	0.27	0.24	22.21	36	0.75	2.83	0.39	0.27	241.07	108.03	17.61	13.02	0.15	2.26	13.29	1.59	36.63	8.2	19.36	130.06	1.2	1.04	0.36	8.11
Animal SP	CONT	Month 0	0.07	0.01	0.29	0.02	5.26	0.05	0	1.6	134.74	12.07	0.28	1.53	0.02	4.78	0.44	143.97	0.02	19.28	82.98	6.66	4.16	0.1	0.17	0.2	0.13	16.78	57.52	0.79	1.16	0.24	0.08	140.19	131.81	9.07	14.5	0.12	0.51	5.53	0.51	27.67	2.59	5.67	115.55	0.56	0.19	0.11	3.6
Animal SP	CONT	Month 6	0.08	0.01	0.27	0.02	6.19	0.09	0	1.54	135.02	14.63	0.36	2.17	0.06	4.54	0.48	146.38	0.03	22.34	65.54	7.94	0.08	3.74	0.14	0.23	0.12	19.77	60.45	0.83	1.24	0.29	0.07	112.94	146.18	9.72	17.67	0.13	0.43	7.27	0.57	30.73	2.37	5.08	119.2	0.61	0.14	0.1	0.9
Animal Y	CASE	Month 0	0.11	0	0.39	0	7.22	0.11	0	1.42	145.45	17.57	0.46	1.98	0.09	4.02	0.46	121.02	0.01	21.99	62.94	7.63	4.58	0.1	0.23	0.31	0.15	11.88	60.18	0.86	1.24	0.21	0.05	96.35	135.75	7.78	14.71	0.11	0.36	6.54	0.45	23.94	2.14	5.77	110.93	0.4	0.16	0.13	5.42
Animal Y	CASE	Month 6	0.13	0.01	0.34	0.01	4.05	0.05	0	5.45	115.85	11.95	0.27	1.08	0.07	15.78	3.2	145.45	0.02	20.21	58	3.49	0.08	3.21	0.31	0.26	0.19	16.9	27.09	0.58	2.03	0.21	0.16	179.77	75.37	14.01	10.09	0.13	1.73	8.94	1.37	24.24	7.72	19.87	104.22	0.85	1.32	0.47	9.01
Animal Z	CASE	Month 0	0.08	0.01	0.29	0.02	7.3	0.13	0	1.58	154.39	18.6	0.51	2.48	0.03	3.97	0.59	131.53	0.01	23.9	102.13	7.9	5.31	0.15	0.19	0.38	0.18	15.76	56.59	0.85	1.39	0.24	0.07	99.11	145.37	8.1	13.44	0.14	0.62	12.87	0.67	42.31	2.3	6.43	132.55	0.5	0.17	0.12	4.42
Animal Z	CASE	Month 6	0.11	0.01	0.24	0.01	4.74	0.11	0.02	5.63	133.98	15.59	0.4	1.46	0.07	16.3	3.52	156.83	0.03	24.5	77.31	4.89	0.1	3.95	0.35	0.36	0.22	17.29	29.58	0.6	2.45	0.27	0.14	185.07	88.15	13.94	10.67	0.12	2.64	16.51	1.79	37.6	7.1	18.35	124.48	0.9	1.08	0.38	8.91
[truncated: 20 more columns]

## Sheet: Dolphin Diets
Modified fish diet shifted serum metabolome and alleviated chronic anemia in bottlenose dolphins (Tursiops truncatus): Potential role of odd-chain saturated fatty acids
PLOS ONE
Venn-Watson et al. FEB2020
DOLPHIN DIETS
AnimalID	Date	Diet	Group	FishType	Lot	KCalFish	KcalAte	Lb	TotKCal	TotLb	FA120	Tot120	Day120	FA140	Tot140	Day140	FA141	Tot141	Day141	FA150	Tot150	Day150	FA160	Tot16	Day160	FA161	Tot161	Day161	FA170	Tot170	Day170	FA180	Tot180	Day180	FA182	Tot182	Day182	FA183n3	Tot183n3	Day183n3	FA183n6	Tot183n6	Day183n6	FA184	Tot184	Day184	FA20	Tot20	Day20
AnimalAA	2016-02-24	Base	CON	Herring	170	880	2640	3	9902	17	0.01	0.13608	0.13608	0.681	9.26705	26.3179	0.009	0.122472	0.122472	0.045	0.61236	1.37894	2.19	29.8015	63.8941	0.845	11.4988	42.0442	0.026	0.353808	0.353808	0.289	3.93271	7.01719	0.199	2.70799	4.83084	0.013	0.176904	0.176904	0.068	0.925344	1.63296	0.185	2.51748	5.99659	0.028	0.381024	0.911736
AnimalAA	2016-02-24	Base	CON	Capelin	171	528	6864	13			0	0		0.288	16.9828		0	0		0.013	0.766584		0.565	33.3169		0.518	30.5454		0	0		0.049	2.88943		0.036	2.12285		0	0		0.012	0.707616		0.059	3.47911		0.009	0.530712
AnimalAA	2016-02-24	Base	CON	Squid	174	398	398	1			0	0		0.015	0.06804		0	0		0	0		0.171	0.775656		0	0		0	0		0.043	0.195048		0	0		0	0		0	0		0	0		0	0
AnimalAA	2016-04-06	Study	CON	Capelin	171	528	6864	13	9306	16	0	0		0.288	16.9828		0	0		0.013	0.766584		0.565	33.3169		0.518	30.5454		0	0		0.049	2.88943		0.036	2.12285		0	0		0.012	0.707616		0.059	3.47911		0.009	0.530712
AnimalAA	2016-04-06	Study	CON	Herring	179	814	2442	3			0.008	0.108864		0.508	6.91286		0.008	0.108864		0.041	0.557928		1.93	26.2634		0.713	9.7025		0.022	0.299376		0.248	3.37478		0.101	1.37441		0.016	0.217728		0.062	0.843696		0.128	1.74182		0.021	0.285768
Animal F	2016-02-24	Study	CON	Capelin	171	528	6996	13.25	9107.5	17.5	0	0	0.018144	0.288	17.3094	20.6218	0	0	0.018144	0.013	0.781326	1.27121	0.565	33.9576	47.975	0.518	31.1328	34.3058	0	0	0.478548	0.049	2.945	6.38215	0.036	2.16367	3.31355	0	0	0.036288	0.012	0.721224	1.4175	0.059	3.54602	4.74125	0.009	0.540918	0.747306
Animal F	2016-02-24	Base	CON	Squid	174	398	99.5	0.25			0	0		0.015	0.01701		0	0		0	0		0.171	0.193914		0	0		0	0		0.043	0.048762		0	0		0	0		0	0		0	0		0	0
Animal F	2016-02-24	Base	CON	Herring	177	720	360	0.5			0.008	0.018144		0.508	1.15214		0.008	0.018144		0.041	0.092988		1.93	4.37724		0.713	1.61708		0.022	0.049896		0.248	0.562464		0.101	0.229068		0.016	0.036288		0.062	0.140616		0.128	0.290304		0.021	0.047628
Animal F	2016-02-24	Base	CON	Mackerel	178	472	1652	3.5			0	0		0.135	2.14326		0	0		0.025	0.3969		0.595	9.44622		0.098	1.55585		0.027	0.428652		0.178	2.82593		0.058	0.920808		0	0		0.035	0.55566		0.057	0.904932		0.01	0.15876
Animal F	2016-04-06	Study	CON	Capelin	171	528	6336	12	16	16	0	0	0.018144	0.288	15.6764	18.8357	0	0	0.018144	0.013	0.707616	1.16915	0.565	30.7541	44.0967	0.518	28.1958	31.2576	0	0	0.44793	0.049	2.66717	5.90247	0.036	1.95955	3.04366	0	0	0.036288	0.012	0.653184	1.30977	0.059	3.21149	4.34209	0.009	0.489888	0.684936
Animal F	2016-04-06	Study	CON	Squid	174	398	99.5	0.25			0	0		0.015	0.01701		0	0		0	0		0.171	0.193914		0	0		0	0		0.043	0.048762		0	0		0	0		0	0		0	0		0	0
Animal F	2016-04-06	Study	CON	Herring	177	720	360	0.5			0.008	0.018144		0.508	1.15214		0.008	0.018144		0.041	0.092988		1.93	4.37724		0.713	1.61708		0.022	0.049896		0.248	0.562464		0.101	0.229068		0.016	0.036288		0.062	0.140616		0.128	0.290304		0.021	0.047628
Animal F	2016-04-06	Study	CON	Mackerel	178	472	1534	3.25			0	0		0.135	1.99017		0	0		0.025	0.36855		0.595	8.77149		0.098	1.44472		0.027	0.398034		0.178	2.62408		0.058	0.855036		0	0		0.035	0.51597		0.057	0.840294		0.01	0.14742
Animal R	2016-02-24	Base	CAS	Capelin	171	528	5016	9.5	7214	13	0	0	0.09072	0.288	12.4105	18.2393	0	0	0.09072	0.013	0.560196	1.02514	0.565	24.347	47.0088	0.518	22.3217	30.4071	0	0	0.24948	0.049	2.11151	5.11888	0.036	1.55131	2.69665	0	0	0.18144	0.012	0.517104	1.22018	0.059	2.54243	3.99395	0.009	0.387828	0.625968
Animal R	2016-02-24	Base	CAS	Squid	174	398	398	1			0	0		0.015	0.06804		0	0		0	0		0.171	0.775656		0	0		0	0		0.043	0.195048		0	0		0	0		0	0		0	0		0	0
Animal R	2016-02-24	Base	CAS	Herring	177	720	1800	2.5			0.008	0.09072		0.508	5.76072		0.008	0.09072		0.041	0.46494		1.93	21.8862		0.713	8.08542		0.022	0.24948		0.248	2.81232		0.101	1.14534		0.016	0.18144		0.062	0.70308		0.128	1.45152		0.021	0.23814
Animal R	2016-04-06	Study	CAS	Capelin	171	528	1584	3	6680	12	0	0	0.072576	0.288	3.9191	11.0452	0	0	0.072576	0.013	0.176904	3.32489	0.565	7.68852	36.6418	0.518	7.04894	18.4162	0	0	0.825552	0.049	0.666792	5.72443	0.036	0.489888	2.08656	0	0	0.444528	0.012	0.163296	0.99792	0.059	0.802872	2.61727	0.009	0.122472	0.312984
Animal R	2016-04-06	Study	CAS	Squid	174	398	398	1			0	0		0.015	0.06804		0	0		0	0		0.171	0.775656		0	0		0	0		0.043	0.195048		0	0		0	0		0	0		0	0		0	0
Animal R	2016-04-06	Study	CAS	Finger Mullet	175	543	3258	6			0	0		0.09	2.44944		0	0		0.102	2.77603		0.392	10.6687		0.18	4.89888		0.023	0.625968		0.096	2.61274		0.025	0.6804		0.011	0.299376		0.01	0.27216		0.024	0.653184		0	0
Animal R	2016-04-06	Study	CAS	Herring	177	720	1440	2			0.008	0.072576		0.508	4.60858		0.008	0.072576		0.041	0.371952		1.93	17.509		0.713	6.46834		0.022	0.199584		0.248	2.24986		0.101	0.916272		0.016	0.145152		0.062	0.562464		0.128	1.16122		0.021	0.190512
Animal N	2016-02-24	Base	CAS	Squid	174	398	597	1.5	2037	3.5	0	0	0.072576	0.015	0.10206	4.71064	0	0	0.072576	0	0	0.371952	0.171	1.16348	18.6724	0	0	6.46834	0	0	0.199584	0.043	0.292572	2.54243	0	0	0.916272	0	0	0.145152	0	0	0.562464	0	0	1.16122	0	0	0.190512
Animal N	2016-02-24	Base	CAS	Herring	177	720	1440	2			0.008	0.072576		0.508	4.60858		0.008	0.072576		0.041	0.371952		1.93	17.509		0.713	6.46834		0.022	0.199584		0.248	2.24986		0.101	0.916272		0.016	0.145152		0.062	0.562464		0.128	1.16122		0.021	0.190512
Animal N	2016-04-06	Study	CAS	Capelin	171	528	1848	3.5	7487	13.5	0	0	0.072576	0.288	4.57229	12.1066	0	0	0.072576	0.013	0.206388	3.81704	0.565	8.96994	39.7013	0.518	8.22377	20.4075	0	0	0.92988	0.049	0.777924	6.27102	0.036	0.571536	2.28161	0	0	0.494424	0.012	0.190512	1.0705	0.059	0.936684	2.85995	0.009	0.142884	0.333396
Animal N	2016-04-06	Study	CAS	Squid	174	398	398	1			0	0		0.015	0.06804		0	0		0	0		0.171	0.775656		0	0		0	0		0.043	0.195048		0	0		0	0		0	0		0	0		0	0
Animal N	2016-04-06	Study	CAS	Finger Mullet	175	543	3801	7			0	0		0.09	2.85768		0	0		0.102	3.2387		0.392	12.4468		0.18	5.71536		0.023	0.730296		0.096	3.04819		0.025	0.7938		0.011	0.349272		0.01	0.31752		0.024	0.762048		0	0
Animal N	2016-04-06	Study	CAS	Herring	177	720	1440	2			0.008	0.072576		0.508	4.60858		0.008	0.072576		0.041	0.371952		1.93	17.509		0.713	6.46834		0.022	0.199584		0.248	2.24986		0.101	0.916272		0.016	0.145152		0.062	0.562464		0.128	1.16122		0.021	0.190512
Animal K	2016-02-24	Base	CAS	Capelin	171	528	7392	14	10984	20	0	0	0.145152	0.288	18.2892	27.6424	0	0	0.145152	0.013	0.825552	1.56946	0.565	35.8798	72.449	0.518	32.8951	45.8317	0	0	0.399168	0.049	3.1117	8.0015	0.036	2.28614	4.11869	0	0	0.290304	0.012	0.762048	1.88698	0.059	3.74674	6.06917	0.009	0.571536	0.95256
Animal K	2016-02-24	Base	CAS	Squid	173	356	712	2			0	0		0.015	0.13608		0	0		0	0		0.171	1.55131		0	0		0	0		0.043	0.390096		0	0		0	0		0	0		0	0		0	0
Animal K	2016-02-24	Base	CAS	Herring	177	720	2880	4			0.008	0.145152		0.508	9.21715		0.008	0.145152		0.041	0.743904		1.93	35.0179		0.713	12.9367		0.022	0.399168		0.248	4.49971		0.101	1.83254		0.016	0.290304		0.062	1.12493		0.128	2.32243		0.021	0.381024
Animal K	2016-04-06	Study	CAS	Capelin	171	528	2640	5	11026	20	0	0	0.108864	0.288	6.53184	17.6632	0	0	0.108864	0.013	0.29484	5.47949	0.565	12.8142	58.4101	0.518	11.7482	29.6155	0	0	1.34266	0.049	1.11132	9.23076	0.036	0.81648	3.32489	0	0	0.716688	0.012	0.27216	1.56946	0.059	1.33812	4.16858	0.009	0.20412	0.489888
Animal K	2016-04-06	Study	CAS	Squid	174	398	796	2			0	0		0.015	0.13608		0	0		0	0		0.171	1.55131		0	0		0	0		0.043	0.390096		0	0		0	0		0	0		0	0		0	0
Animal K	2016-04-06	Study	CAS	Finger Mullet	175	543	5430	10			0	0		0.09	4.0824		0	0		0.102	4.62672		0.392	17.7811		0.18	8.1648		0.023	1.04328		0.096	4.35456		0.025	1.134		0.011	0.49896		0.01	0.4536		0.024	1.08864		0	0
Animal K	2016-04-06	Study	CAS	Herring	177	720	2160	3			0.008	0.108864		0.508	6.91286		0.008	0.108864		0.041	0.557928		1.93	26.2634		0.713	9.7025		0.022	0.299376		0.248	3.37478		0.101	1.37441		0.016	0.217728		0.062	0.843696		0.128	1.74182		0.021	0.285768
AnimalCI	2016-02-24	Base	CON	Capelin	171	528	4752	9	6912	12	0	0	0.108864	0.288	11.7573	18.6702	0	0	0.108864	0.013	0.530712	1.08864	0.565	23.0656	49.329	0.518	21.1468	30.8493	0	0	0.299376	0.049	2.00038	5.37516	0.036	1.46966	2.84407	0	0	0.217728	0.012	0.489888	1.33358	0.059	2.40862	4.15044	0.009	0.367416	0.653184
AnimalCI	2016-02-24	Base	CON	Herring	177	720	2160	3			0.008	0.108864		0.508	6.91286		0.008	0.108864		0.041	0.557928		1.93	26.2634		0.713	9.7025		0.022	0.299376		0.248	3.37478		0.101	1.37441		0.016	0.217728		0.062	0.843696		0.128	1.74182		0.021	0.285768
AnimalCI	2016-04-06	Study	CON	Capelin	171	528	1056	2	6816	10	0	0	0.290304	0.288	2.61274	21.047	0	0	0.290304	0.013	0.117936	1.60574	0.565	5.12568	75.1615	0.518	4.6993	30.5726	0	0	0.798336	0.049	0.444528	9.44395	0.036	0.326592	3.99168	0	0	0.580608	0.012	0.108864	2.35872	0.059	0.535248	5.18011	0.009	0.081648	0.843696
AnimalCI	2016-04-06	Study	CON	Herring	177	720	5760	8			0.008	0.290304		0.508	18.4343		0.008	0.290304		0.041	1.48781		1.93	70.0358		0.713	25.8733		0.022	0.798336		0.248	8.99942		0.101	3.66509		0.016	0.580608		0.062	2.24986		0.128	4.64486		0.021	0.762048
AnimalCE	2016-02-24	Base	CON	Capelin	171	528	6864	13	9422	17	0	0	0.108864	0.288	16.9828	23.9637	0	0	0.108864	0.013	0.766584	1.32451	0.565	33.3169	60.356	0.518	30.5454	40.2479	0	0	0.299376	0.049	2.88943	6.45926	0.036	2.12285	3.49726	0	0	0.217728	0.012	0.707616	1.55131	0.059	3.47911	5.22094	0.009	0.530712	0.81648
AnimalCE	2016-02-24	Base	CON	Squid	174	398	398	1			0	0		0.015	0.06804		0	0		0	0		0.171	0.775656		0	0		0	0		0.043	0.195048		0	0		0	0		0	0		0	0		0	0
AnimalCE	2016-02-24	Base	CON	Herring	177	720	2160	3			0.008	0.108864		0.508	6.91286		0.008	0.108864		0.041	0.557928		1.93	26.2634		0.713	9.7025		0.022	0.299376		0.248	3.37478		0.101	1.37441		0.016	0.217728		0.062	0.843696		0.128	1.74182		0.021	0.285768
AnimalCE	2016-04-06	Study	CON	Capelin	171	528	6336	12	9592	16	0	0	0.145152	0.288	15.6764	24.8936	0	0	0.145152	0.013	0.707616	1.45152	0.565	30.7541	65.772	0.518	28.1958	41.1324	0	0	0.399168	0.049	2.66717	7.16688	0.036	1.95955	3.7921	0	0	0.290304	0.012	0.653184	1.77811	0.059	3.21149	5.53392	0.009	0.489888	0.870912
AnimalCE	2016-04-06	Study	CON	Herring	179	814	3256	4			0.008	0.145152		0.508	9.21715		0.008	0.145152		0.041	0.743904		1.93	35.0179		0.713	12.9367		0.022	0.399168		0.248	4.49971		0.101	1.83254		0.016	0.290304		0.062	1.12493		0.128	2.32243		0.021	0.381024
AnimalEE	2016-02-24	Base	CAS	Capelin	171	528	8712	16.5	12908	22.5	0	0	0.199584	0.288	21.5551	34.5348	0	0	0.199584	0.013	0.972972	2.05254	0.565	42.2869	91.786	0.518	38.7692	56.7794	0	0	0.610092	0.049	3.66736	10.2582	0.036	2.69438	5.34568	0	0	0.399168	0.012	0.898128	2.52428	0.059	4.4158	7.73842	0.009	0.673596	1.22018
AnimalEE	2016-02-24	Base	CAS	Herring	177	720	3960	5.5			0.008	0.199584		0.508	12.6736		0.008	0.199584		0.041	1.02287		1.93	48.1496		0.713	17.7879		0.022	0.548856		0.248	6.1871		0.101	2.51975		0.016	0.399168		0.062	1.54678		0.128	3.19334		0.021	0.523908
AnimalEE	2016-02-24	Base	CAS	Mackerel	178	472	236	0.5			0	0		0.135	0.30618		0	0		0.025	0.0567		0.595	1.34946		0.098	0.222264		0.027	0.061236		0.178	0.403704		0.058	0.131544		0	0		0.035	0.07938		0.057	0.129276		0.01	0.02268
AnimalEE	2016-04-06	Study	CAS	Capelin	171	528	2904	5.5	12837	22	0	0	0.199584	0.288	7.18502	24.3492	0	0	0.199584	0.013	0.324324	6.43658	0.565	14.0956	81.8045	0.518	12.9231	39.6923	0	0	1.69646	0.049	1.22245	12.1996	0.036	0.898128	4.66528	0	0	0.948024	0.012	0.299376	2.34511	0.059	1.47193	5.86278	0.009	0.224532	0.74844
AnimalEE	2016-04-06	Study	CAS	Finger Mullet	175	543	5973	11			0	0		0.09	4.49064		0	0		0.102	5.08939		0.392	19.5592		0.18	8.98128		0.023	1.14761		0.096	4.79002		0.025	1.2474		0.011	0.548856		0.01	0.49896		0.024	1.1975		0	0
AnimalEE	2016-04-06	Study	CAS	Herring	177	720	3960	5.5			0.008	0.199584		0.508	12.6736		0.008	0.199584		0.041	1.02287		1.93	48.1496		0.713	17.7879		0.022	0.548856		0.248	6.1871		0.101	2.51975		0.016	0.399168		0.062	1.54678		0.128	3.19334		0.021	0.523908
AnimalCS	2016-02-24	Base	CAS	Capelin	171	528	6600	12.5	9158	16.5	0	0	0.108864	0.288	16.3296	23.3105	0	0	0.108864	0.013	0.7371	1.29503	0.565	32.0355	59.0746	0.518	29.3706	39.0731	0	0	0.299376	0.049	2.7783	6.34813	0.036	2.0412	3.41561	0	0	0.217728	0.012	0.6804	1.5241	0.059	3.3453	5.08712	0.009	0.5103	0.796068
AnimalCS	2016-02-24	Base	CAS	Squid	174	398	398	1			0	0		0.015	0.06804		0	0		0	0		0.171	0.775656		0	0		0	0		0.043	0.195048		0	0		0	0		0	0		0	0		0	0
AnimalCS	2016-02-24	Base	CAS	Herring	177	720	2160	3			0.008	0.108864		0.508	6.91286		0.008	0.108864		0.041	0.557928		1.93	26.2634		0.713	9.7025		0.022	0.299376		0.248	3.37478		0.101	1.37441		0.016	0.217728		0.062	0.843696		0.128	1.74182		0.021	0.285768
AnimalCS	2016-04-06	Study	CAS	Capelin	171	528	2244	4.25	9375	17.25	0	0	0.081648	0.288	5.55206	14.3598	0	0	0.081648	0.013	0.250614	4.60177	0.565	10.8921	47.4488	0.518	9.986	24.203	0	0	1.11132	0.049	0.944622	7.61594	0.036	0.694008	2.68871	0	0	0.587412	0.012	0.231336	1.24967	0.059	1.1374	3.36911	0.009	0.173502	0.387828
AnimalCS	2016-04-06	Study	CAS	Squid	174	398	895.5	2.25			0	0		0.015	0.15309		0	0		0	0		0.171	1.74523		0	0		0	0		0.043	0.438858		0	0		0	0		0	0		0	0		0	0
AnimalCS	2016-04-06	Study	CAS	Finger Mullet	175	543	4615.5	8.5			0	0		0.09	3.47004		0	0		0.102	3.93271		0.392	15.114		0.18	6.94008		0.023	0.886788		0.096	3.70138		0.025	0.9639		0.011	0.424116		0.01	0.38556		0.024	0.925344		0	0
AnimalCS	2016-04-06	Study	CAS	Herring	177	720	1620	2.25			0.008	0.081648		0.508	5.18465		0.008	0.081648		0.041	0.418446		1.93	19.6976		0.713	7.27688		0.022	0.224532		0.248	2.53109		0.101	1.03081		0.016	0.163296		0.062	0.632772		0.128	1.30637		0.021	0.214326
AnimalKK	2016-02-24	Base	CAS	Herring	164	619	1857	3	13611	26	0.01	0.13608	0.13608	0.681	9.26705	35.5985	0.009	0.122472	0.122472	0.045	0.61236	1.79172	2.19	29.8015	83.3853	0.845	11.4988	58.4917	0.026	0.353808	0.353808	0.289	3.93271	8.96314	0.199	2.70799	5.97391	0.013	0.176904	0.176904	0.068	0.925344	2.01398	0.185	2.51748	7.86996	0.028	0.381024	1.1975
AnimalKK	2016-02-24	Base	CAS	Capelin	171	528	10560	20			0	0		0.288	26.1274		0	0		0.013	1.17936		0.565	51.2568		0.518	46.993		0	0		0.049	4.44528		0.036	3.26592		0	0		0.012	1.08864		0.059	5.35248		0.009	0.81648
AnimalKK	2016-02-24	Base	CAS	Squid	174	398	1194	3			0	0		0.015	0.20412		0	0		0	0		0.171	2.32697		0	0		0	0		0.043	0.585144		0	0		0	0		0	0		0	0		0	0
AnimalKK	2016-04-06	Study	CAS	Capelin	171	528	3696	7	15332	28	0	0	0.108864	0.288	9.14458	22.045	0	0	0.108864	0.013	0.412776	7.44811	0.565	17.9399	72.1995	0.518	16.4475	37.5808	0	0	1.75997	0.049	1.55585	11.8072	0.036	1.14307	4.10508	0	0	0.916272	0.012	0.381024	1.85976	0.059	1.87337	5.13929	0.009	0.285768	0.571536
AnimalKK	2016-04-06	Study	CAS	Squid	174	398	1592	4			0	0		0.015	0.27216		0	0		0	0		0.171	3.10262		0	0		0	0		0.043	0.780192		0	0		0	0		0	0		0	0		0	0
AnimalKK	2016-04-06	Study	CAS	Finger Mullet	175	543	7602	14			0	0		0.09	5.71536		0	0		0.102	6.47741		0.392	24.8936		0.18	11.4307		0.023	1.46059		0.096	6.09638		0.025	1.5876		0.011	0.698544		0.01	0.63504		0.024	1.5241		0	0
AnimalKK	2016-04-06	Study	CAS	Herring	179	814	2442	3			0.008	0.108864		0.508	6.91286		0.008	0.108864		0.041	0.557928		1.93	26.2634		0.713	9.7025		0.022	0.299376		0.248	3.37478		0.101	1.37441		0.016	0.217728		0.062	0.843696		0.128	1.74182		0.021	0.285768
AnimalER	2016-02-24	Base	CON	Herring	164	619	1238	2	7842	15	0.01	0.09072	0.09072	0.681	6.17803	20.6842	0.009	0.081648	0.081648	0.045	0.40824	1.05689	2.19	19.8677	49.6102	0.845	7.66584	33.512	0.026	0.235872	0.235872	0.289	2.62181	5.45681	0.199	1.80533	3.60158	0.013	0.117936	0.117936	0.068	0.616896	1.21565	0.185	1.67832	4.62218	0.028	0.254016	0.70308
AnimalER	2016-02-24	Base	CON	Capelin	171	528	5808	11			0	0		0.288	14.37		0	0		0.013	0.648648		0.565	28.1912		0.518	25.8461		0	0		0.049	2.4449		0.036	1.79626		0	0		0.012	0.598752		0.059	2.94386		0.009	0.449064
AnimalER	2016-02-24	Base	CON	Squid	174	398	796	2			0	0		0.015	0.13608		0	0		0	0		0.171	1.55131		0	0		0	0		0.043	0.390096		0	0		0	0		0	0		0	0		0	0
AnimalER	2016-04-06	Study	CON	Capelin	171	528	5808	11	8764	16	0	0	0	0.288	14.37	14.5061	0	0	0	0.013	0.648648	0.648648	0.565	28.1912	29.7426	0.518	25.8461	25.8461	0	0	0	0.049	2.4449	2.835	0.036	1.79626	1.79626	0	0	0	0.012	0.598752	0.598752	0.059	2.94386	2.94386	0.009	0.449064	0.449064
AnimalER	2016-04-06	Study	CON	Squid	174	398	796	2			0	0		0.015	0.13608		0	0		0	0		0.171	1.55131		0	0		0	0		0.043	0.390096		0	0		0	0		0	0		0	0		0	0
AnimalER	2016-04-06	Study	CON	Herring	177	720	2160	3			0.008	0.108864		0.508	6.91286		0.008	0.108864		0.041	0.557928		1.93	26.2634		0.713	9.7025		0.022	0.299376		0.248	3.37478		0.101	1.37441		0.016	0.217728		0.062	0.843696		0.128	1.74182		0.021	0.285768
AnimalKN	2016-02-24	Base	CON	Capelin	171	528	7392	14	10310	18.5	0	0	0.127008	0.288	18.2892	26.4222	0	0	0.127008	0.013	0.825552	1.47647	0.565	35.8798	67.2961	0.518	32.8951	44.2147	0	0	0.349272	0.049	3.1117	7.24399	0.036	2.28614	3.88962	0	0	0.254016	0.012	0.762048	1.74636	0.059	3.74674	5.77886	0.009	0.571536	0.904932
AnimalKN	2016-02-24	Base	CON	Squid	174	398	398	1			0	0		0.015	0.06804		0	0		0	0		0.171	0.775656		0	0		0	0		0.043	0.195048		0	0		0	0		0	0		0	0		0	0
AnimalKN	2016-02-24	Base	CON	Herring	177	720	2520	3.5			0.008	0.127008		0.508	8.06501		0.008	0.127008		0.041	0.650916		1.93	30.6407		0.713	11.3196		0.022	0.349272		0.248	3.93725		0.101	1.60348		0.016	0.254016		0.062	0.984312		0.128	2.03213		0.021	0.333396
AnimalKN	2016-04-06	Study	CON	Capelin	171	528	7128	13.5	9996	18	0	0	0.108864	0.288	17.636	25.4674	0	0	0.108864	0.013	0.796068	1.5241	0.565	34.5983	64.9102	0.518	31.7202	42.0895	0	0	0.483084	0.049	3.00056	7.58646	0.036	2.2045	3.97354	0	0	0.217728	0.012	0.734832	1.81667	0.059	3.61292	5.74258	0.009	0.551124	0.904932
AnimalKN	2016-04-06	Study	CON	Herring	177	720	2160	3			0.008	0.108864		0.508	6.91286		0.008	0.108864		0.041	0.557928		1.93	26.2634		0.713	9.7025		0.022	0.299376		0.248	3.37478		0.101	1.37441		0.016	0.217728		0.062	0.843696		0.128	1.74182		0.021	0.285768
AnimalKN	2016-04-06	Study	CON	Mackerel	178	472	708	1.5			0	0		0.135	0.91854		0	0		0.025	0.1701		0.595	4.04838		0.098	0.666792		0.027	0.183708		0.178	1.21111		0.058	0.394632		0	0		0.035	0.23814		0.057	0.387828		0.01	0.06804
AnimalKT	2016-02-24	Base	CAS	Capelin	171	528	5280	10	8198	14.5	0	0	0.127008	0.288	13.0637	21.1967	0	0	0.127008	0.013	0.58968	1.2406	0.565	25.6284	57.0447	0.518	23.4965	34.8161	0	0	0.349272	0.049	2.22264	6.35494	0.036	1.63296	3.23644	0	0	0.254016	0.012	0.54432	1.52863	0.059	2.67624	4.70837	0.009	0.40824	0.741636
AnimalKT	2016-02-24	Base	CAS	Squid	174	398	398	1			0	0		0.015	0.06804		0	0		0	0		0.171	0.775656		0	0		0	0		0.043	0.195048		0	0		0	0		0	0		0	0		0	0
AnimalKT	2016-02-24	Base	CAS	Herring	177	720	2520	3.5			0.008	0.127008		0.508	8.06501		0.008	0.127008		0.041	0.650916		1.93	30.6407		0.713	11.3196		0.022	0.349272		0.248	3.93725		0.101	1.60348		0.016	0.254016		0.062	0.984312		0.128	2.03213		0.021	0.333396
AnimalKT	2016-04-06	Study	CAS	Capelin	171	528	1584	3	6642	11.5	0	0	0.09072	0.288	3.9191	12.1293	0	0	0.09072	0.013	0.176904	3.41788	0.565	7.68852	40.2434	0.518	7.04894	20.0332	0	0	0.875448	0.049	0.666792	6.09185	0.036	0.489888	2.31563	0	0	0.480816	0.012	0.163296	1.13854	0.059	0.802872	2.90758	0.009	0.122472	0.360612
AnimalKT	2016-04-06	Study	CAS	Finger Mullet	175	543	3258	6			0	0		0.09	2.44944		0	0		0.102	2.77603		0.392	10.6687		0.18	4.89888		0.023	0.625968		0.096	2.61274		0.025	0.6804		0.011	0.299376		0.01	0.27216		0.024	0.653184		0	0
AnimalKT	2016-04-06	Study	CAS	Herring	177	720	1800	2.5			0.008	0.09072		0.508	5.76072		0.008	0.09072		0.041	0.46494		1.93	21.8862		0.713	8.08542		0.022	0.24948		0.248	2.81232		0.101	1.14534		0.016	0.18144		0.062	0.70308		0.128	1.45152		0.021	0.23814
AnimalDD	2016-02-24	Base	CAS	Herring	170	880	2640	3	8474	16	0.01	0.13608	0.13608	0.681	9.26705	25.0115	0.009	0.122472	0.122472	0.045	0.61236	1.31998	2.19	29.8015	61.3313	0.845	11.4988	39.6945	0.026	0.353808	0.353808	0.289	3.93271	6.79493	0.199	2.70799	4.66754	0.013	0.176904	0.176904	0.068	0.925344	1.57853	0.185	2.51748	5.72897	0.028	0.381024	0.870912
AnimalDD	2016-02-24	Base	CAS	Capelin	172	453	5436	12			0	0		0.288	15.6764		0	0		0.013	0.707616		0.565	30.7541		0.518	28.1958		0	0		0.049	2.66717		0.036	1.95955		0	0		0.012	0.653184		0.059	3.21149		0.009	0.489888
AnimalDD	2016-02-24	Base	CAS	Squid	174	398	398	1			0	0		0.015	0.06804		0	0		0	0		0.171	0.775656		0	0		0	0		0.043	0.195048		0	0		0	0		0	0		0	0		0	0
AnimalDD	2016-04-06	Study	CAS	Capelin	171	528	1848	3.5	7995.5	15	0	0	0.054432	0.288	4.57229	11.2606	0	0	0.054432	0.013	0.206388	3.95539	0.565	8.96994	37.3766	0.518	8.22377	19.1986	0	0	0.932148	0.049	0.777924	6.21886	0.036	0.571536	2.10924	0	0	0.483084	0.012	0.190512	0.95256	0.059	0.936684	2.62408	0.009	0.142884	0.285768
AnimalDD	2016-04-06	Study	CAS	Squid	174	398	995	2.5			0	0		0.015	0.1701		0	0		0	0		0.171	1.93914		0	0		0	0		0.043	0.48762		0	0		0	0		0	0		0	0		0	0
AnimalDD	2016-04-06	Study	CAS	Finger Mullet	175	543	4072.5	7.5			0	0		0.09	3.0618		0	0		0.102	3.47004		0.392	13.3358		0.18	6.1236		0.023	0.78246		0.096	3.26592		0.025	0.8505		0.011	0.37422		0.01	0.3402		0.024	0.81648		0	0
AnimalDD	2016-04-06	Study	CAS	Herring	177	720	1080	1.5			0.008	0.054432		0.508	3.45643		0.008	0.054432		0.041	0.278964		1.93	13.1317		0.713	4.85125		0.022	0.149688		0.248	1.68739		0.101	0.687204		0.016	0.108864		0.062	0.421848		0.128	0.870912		0.021	0.142884
AnimalD	2016-02-24	Base	CAS	Capelin	171	528	4752	9	6143	11.5	0	0	0.036288	0.288	11.7573	14.708	0	0	0.036288	0.013	0.530712	0.830088	0.565	23.0656	34.9068	0.518	21.1468	24.8255	0	0	0.222264	0.049	2.00038	4.03024	0.036	1.46966	2.19089	0	0	0.072576	0.012	0.489888	0.92988	0.059	2.40862	3.24778	0.009	0.367416	0.508032
AnimalD	2016-02-24	Base	CAS	Squid	174	398	199	0.5			0	0		0.015	0.03402		0	0		0	0		0.171	0.387828		0	0		0	0		0.043	0.097524		0	0		0	0		0	0		0	0		0	0
AnimalD	2016-02-24	Base	CAS	Herring	177	720	720	1			0.008	0.036288		0.508	2.30429		0.008	0.036288		0.041	0.185976		1.93	8.75448		0.713	3.23417		0.022	0.099792		0.248	1.12493		0.101	0.458136		0.016	0.072576		0.062	0.281232		0.128	0.580608		0.021	0.095256
AnimalD	2016-02-24	Base	CAS	Mackerel	178	472	472	1			0	0		0.135	0.61236		0	0		0.025	0.1134		0.595	2.69892		0.098	0.444528		0.027	0.122472		0.178	0.807408		0.058	0.263088		0	0		0.035	0.15876		0.057	0.258552		0.01	0.04536
AnimalD	2016-04-06	Study	CAS	Capelin	171	528	1584	3	6283.75	11.5	0	0	0.054432	0.288	3.9191	9.80797	0	0	0.054432	0.013	0.176904	3.11623	0.565	7.68852	32.014	0.518	7.04894	16.595	0	0	0.749574	0.049	0.666792	5.10187	0.036	0.489888	1.82914	0	0	0.395766	0.012	0.163296	0.845964	0.059	0.802872	2.29975	0.009	0.122472	0.265356
AnimalD	2016-04-06	Study	CAS	Squid	174	398	497.5	1.25			0	0		0.015	0.08505		0	0		0	0		0.171	0.96957		0	0		0	0		0.043	0.24381		0	0		0	0		0	0		0	0		0	0
AnimalD	2016-04-06	Study	CAS	Finger Mullet	175	543	3122.25	5.75			0	0		0.09	2.34738		0	0		0.102	2.66036		0.392	10.2241		0.18	4.69476		0.023	0.599886		0.096	2.50387		0.025	0.65205		0.011	0.286902		0.01	0.26082		0.024	0.625968		0	0
AnimalD	2016-04-06	Study	CAS	Herring	177	720	1080	1.5			0.008	0.054432		0.508	3.45643		0.008	0.054432		0.041	0.278964		1.93	13.1317		0.713	4.85125		0.022	0.149688		0.248	1.68739		0.101	0.687204		0.016	0.108864		0.062	0.421848		0.128	0.870912		0.021	0.142884
AnimalLN	2016-02-24	Base	CAS	Capelin	171	528	7128	13.5	10046	18	0	0	0.127008	0.288	17.636	25.769	0	0	0.127008	0.013	0.796068	1.44698	0.565	34.5983	66.0147	0.518	31.7202	43.0398	0	0	0.349272	0.049	3.00056	7.13286	0.036	2.2045	3.80797	0	0	0.254016	0.012	0.734832	1.71914	0.059	3.61292	5.64505	0.009	0.551124	0.88452
AnimalLN	2016-02-24	Base	CAS	Squid	174	398	398	1			0	0		0.015	0.06804		0	0		0	0		0.171	0.775656		0	0		0	0		0.043	0.195048		0	0		0	0		0	0		0	0		0	0
AnimalLN	2016-02-24	Base	CAS	Herring	177	720	2520	3.5			0.008	0.127008		0.508	8.06501		0.008	0.127008		0.041	0.650916		1.93	30.6407		0.713	11.3196		0.022	0.349272		0.248	3.93725		0.101	1.60348		0.016	0.254016		0.062	0.984312		0.128	2.03213		0.021	0.333396
AnimalLN	2016-04-06	Study	CAS	Capelin	171	528	2112	4	9385	16.75	0	0	0.108864	0.288	5.22547	15.6934	0	0	0.108864	0.013	0.235872	4.72651	0.565	10.2514	52.5983	0.518	9.39859	26.0412	0	0	1.18616	0.049	0.889056	8.20903	0.036	0.653184	2.99149	0	0	0.641844	0.012	0.217728	1.44698	0.059	1.0705	3.73766	0.009	0.163296	0.449064
AnimalLN	2016-04-06	Study	CAS	Squid	174	398	497.5	1.25			0	0		0.015	0.08505		0	0		0	0		0.171	0.96957		0	0		0	0		0.043	0.24381		0	0		0	0		0	0		0	0		0	0
AnimalLN	2016-04-06	Study	CAS	Finger Mullet	175	543	4615.5	8.5			0	0		0.09	3.47004		0	0		0.102	3.93271		0.392	15.114		0.18	6.94008		0.023	0.886788		0.096	3.70138		0.025	0.9639		0.011	0.424116		0.01	0.38556		0.024	0.925344		0	0
AnimalLN	2016-04-06	Study	CAS	Herring	177	720	2160	3			0.008	0.108864		0.508	6.91286		0.008	0.108864		0.041	0.557928		1.93	26.2634		0.713	9.7025		0.022	0.299376		0.248	3.37478		0.101	1.37441		0.016	0.217728		0.062	0.843696		0.128	1.74182		0.021	0.285768
AnimalC	2016-02-24	Base	CAS	Mackerel	165	454	908	2	9610	18	0	0	0.072576	0.135	1.22472	22.8841	0	0	0.072576	0.025	0.2268	1.36534	0.595	5.39784	56.9994	0.098	0.889056	37.9028	0.027	0.244944	0.444528	0.178	1.61482	6.94915	0.058	0.526176	3.5653	0	0	0.145152	0.035	0.31752	1.5876	0.057	0.517104	5.15743	0.01	0.09072	0.811944
AnimalC	2016-02-24	Base	CAS	Capelin	171	528	6864	13			0	0		0.288	16.9828		0	0		0.013	0.766584		0.565	33.3169		0.518	30.5454		0	0		0.049	2.88943		0.036	2.12285		0	0		0.012	0.707616		0.059	3.47911		0.009	0.530712
AnimalC	2016-02-24	Base	CAS	Squid	174	398	398	1			0	0		0.015	0.06804		0	0		0	0		0.171	0.775656		0	0		0	0		0.043	0.195048		0	0		0	0		0	0		0	0		0	0
AnimalC	2016-02-24	Base	CAS	Herring	177	720	1440	2			0.008	0.072576		0.508	4.60858		0.008	0.072576		0.041	0.371952		1.93	17.509		0.713	6.46834		0.022	0.199584		0.248	2.24986		0.101	0.916272		0.016	0.145152		0.062	0.562464		0.128	1.16122		0.021	0.190512
AnimalC	2016-04-06	Study	CAS	Capelin	171	528	2376	4.5	9499	17.5	0	0	0.072576	0.288	5.87866	14.2975	0	0	0.072576	0.013	0.265356	4.80136	0.565	11.5328	46.5961	0.518	10.5734	24.3901	0	0	1.13854	0.049	1.00019	7.55924	0.036	0.734832	2.6717	0	0	0.594216	0.012	0.244944	1.21565	0.059	1.20431	3.3453	0.009	0.183708	0.37422
AnimalC	2016-04-06	Study	CAS	Squid	174	398	796	2			0	0		0.015	0.13608		0	0		0	0		0.171	1.55131		0	0		0	0		0.043	0.390096		0	0		0	0		0	0		0	0		0	0
AnimalC	2016-04-06	Study	CAS	Finger Mullet	175	543	4887	9			0	0		0.09	3.67416		0	0		0.102	4.16405		0.392	16.003		0.18	7.34832		0.023	0.938952		0.096	3.9191		0.025	1.0206		0.011	0.449064		0.01	0.40824		0.024	0.979776		0	0
AnimalC	2016-04-06	Study	CAS	Herring	177	720	1440	2			0.008	0.072576		0.508	4.60858		0.008	0.072576		0.041	0.371952		1.93	17.509		0.713	6.46834		0.022	0.199584		0.248	2.24986		0.101	0.916272		0.016	0.145152		0.062	0.562464		0.128	1.16122		0.021	0.190512
AnimalS	2016-02-24	Base	CAS	Capelin	171	528	5544	10.5	7903	14	0	0	0.108864	0.288	13.7169	20.6637	0	0	0.108864	0.013	0.619164	1.17709	0.565	26.9098	53.5611	0.518	24.6713	34.3738	0	0	0.299376	0.049	2.33377	5.80608	0.036	1.71461	3.08902	0	0	0.217728	0.012	0.571536	1.41523	0.059	2.81005	4.55188	0.009	0.428652	0.71442
AnimalS	2016-02-24	Base	CAS	Squid	174	398	199	0.5			0	0		0.015	0.03402		0	0		0	0		0.171	0.387828		0	0		0	0		0.043	0.097524		0	0		0	0		0	0		0	0		0	0
AnimalS	2016-02-24	Base	CAS	Herring	177	720	2160	3			0.008	0.108864		0.508	6.91286		0.008	0.108864		0.041	0.557928		1.93	26.2634		0.713	9.7025		0.022	0.299376		0.248	3.37478		0.101	1.37441		0.016	0.217728		0.062	0.843696		0.128	1.74182		0.021	0.285768
AnimalS	2016-04-06	Study	CAS	Capelin	171	528	2880	4	9460	16	0	0	0.072576	0.288	5.22547	13.236	0	0	0.072576	0.013	0.235872	4.3092	0.565	10.2514	43.5365	0.518	9.39859	22.3988	0	0	1.03421	0.049	0.889056	7.01266	0.036	0.653184	2.47666	0	0	0.54432	0.012	0.217728	1.14307	0.059	1.0705	3.10262	0.009	0.163296	0.353808
AnimalS	2016-04-06	Study	CAS	Squid	174	398	796	2			0	0		0.015	0.13608		0	0		0	0		0.171	1.55131		0	0		0	0		0.043	0.390096		0	0		0	0		0	0		0	0		0	0
AnimalS	2016-04-06	Study	CAS	Finger Mullet	175	543	4344	8			0	0		0.09	3.26592		0	0		0.102	3.70138		0.392	14.2249		0.18	6.53184		0.023	0.834624		0.096	3.48365		0.025	0.9072		0.011	0.399168		0.01	0.36288		0.024	0.870912		0	0
AnimalS	2016-04-06	Study	CAS	Herring	177	720	1440	2			0.008	0.072576		0.508	4.60858		0.008	0.072576		0.041	0.371952		1.93	17.509		0.713	6.46834		0.022	0.199584		0.248	2.24986		0.101	0.916272		0.016	0.145152		0.062	0.562464		0.128	1.16122		0.021	0.190512
AnimalLK	2016-02-24	Base	CAS	Capelin	171	528	6336	12	9216	16	0	0	0.145152	0.288	15.6764	24.8936	0	0	0.145152	0.013	0.707616	1.45152	0.565	30.7541	65.772	0.518	28.1958	41.1324	0	0	0.399168	0.049	2.66717	7.16688	0.036	1.95955	3.7921	0	0	0.290304	0.012	0.653184	1.77811	0.059	3.21149	5.53392	0.009	0.489888	0.870912
AnimalLK	2016-02-24	Base	CAS	Herring	177	720	2880	4			0.008	0.145152		0.508	9.21715		0.008	0.145152		0.041	0.743904		1.93	35.0179		0.713	12.9367		0.022	0.399168		0.248	4.49971		0.101	1.83254		0.016	0.290304		0.062	1.12493		0.128	2.32243		0.021	0.381024
AnimalLK	2016-04-06	Study	CAS	Capelin	171	528	2112	4	9336	16	0	0	0.145152	0.288	5.22547	17.7085	0	0	0.145152	0.013	0.235872	4.68115	0.565	10.2514	59.4942	0.518	9.39859	28.8671	0	0	1.23379	0.049	0.889056	8.87242	0.036	0.653184	3.39293	0	0	0.689472	0.012	0.217728	1.70554	0.059	1.0705	4.26384	0.009	0.163296	0.54432
AnimalLK	2016-04-06	Study	CAS	Finger Mullet	175	543	4344	8			0	0		0.09	3.26592		0	0		0.102	3.70138		0.392	14.2249		0.18	6.53184		0.023	0.834624		0.096	3.48365		0.025	0.9072		0.011	0.399168		0.01	0.36288		0.024	0.870912		0	0
AnimalLK	2016-04-06	Study	CAS	Herring	177	720	2880	4			0.008	0.145152		0.508	9.21715		0.008	0.145152		0.041	0.743904		1.93	35.0179		0.713	12.9367		0.022	0.399168		0.248	4.49971		0.101	1.83254		0.016	0.290304		0.062	1.12493		0.128	2.32243		0.021	0.381024
AnimalMA	2016-02-24	Base	CAS	Herring	170	880	2640	3	9504	16	0.01	0.13608	0.13608	0.681	9.26705	26.2498	0.009	0.122472	0.122472	0.045	0.61236	1.37894	2.19	29.8015	63.1184	0.845	11.4988	42.0442	0.026	0.353808	0.353808	0.289	3.93271	6.82214	0.199	2.70799	4.83084	0.013	0.176904	0.176904	0.068	0.925344	1.63296	0.185	2.51748	5.99659	0.028	0.381024	0.911736
AnimalMA	2016-02-24	Base	CAS	Capelin	171	528	6864	13			0	0		0.288	16.9828		0	0		0.013	0.766584		0.565	33.3169		0.518	30.5454		0	0		0.049	2.88943		0.036	2.12285		0	0		0.012	0.707616		0.059	3.47911		0.009	0.530712
AnimalMA	2016-04-06	Study	CAS	Capelin	171	528	2376	4.5	8956	16.5	0	0	0.072576	0.288	5.87866	13.8892	0	0	0.072576	0.013	0.265356	4.33868	0.565	11.5328	44.8179	0.518	10.5734	23.5736	0	0	1.03421	0.049	1.00019	7.12379	0.036	0.734832	2.5583	0	0	0.54432	0.012	0.244944	1.17029	0.059	1.20431	3.23644	0.009	0.183708	0.37422
AnimalMA	2016-04-06	Study	CAS	Squid	174	398	796	2			0	0		0.015	0.13608		0	0		0	0		0.171	1.55131		0	0		0	0		0.043	0.390096		0	0		0	0		0	0		0	0		0	0
AnimalMA	2016-04-06	Study	CAS	Finger Mullet	175	543	4344	8			0	0		0.09	3.26592		0	0		0.102	3.70138		0.392	14.2249		0.18	6.53184		0.023	0.834624		0.096	3.48365		0.025	0.9072		0.011	0.399168		0.01	0.36288		0.024	0.870912		0	0
AnimalMA	2016-04-06	Study	CAS	Herring	177	720	1440	2			0.008	0.072576		0.508	4.60858		0.008	0.072576		0.041	0.371952		1.93	17.509		0.713	6.46834		0.022	0.199584		0.248	2.24986		0.101	0.916272		0.016	0.145152		0.062	0.562464		0.128	1.16122		0.021	0.190512
AnimalMU	2016-02-24	Base	CAS	Capelin	171	528	7128	13.5	10207	18	0	0	0.145152	0.288	17.636	26.8871	0	0	0.145152	0.013	0.796068	1.53997	0.565	34.5983	70.0041	0.518	31.7202	44.6569	0	0	0.399168	0.049	3.00056	7.5978	0.036	2.2045	4.03704	0	0	0.290304	0.012	0.734832	1.85976	0.059	3.61292	5.93536	0.009	0.551124	0.932148
AnimalMU	2016-02-24	Base	CAS	Squid	174	398	199	0.5			0	0		0.015	0.03402		0	0		0	0		0.171	0.387828		0	0		0	0		0.043	0.097524		0	0		0	0		0	0		0	0		0	0
AnimalMU	2016-02-24	Base	CAS	Herring	177	720	2880	4			0.008	0.145152		0.508	9.21715		0.008	0.145152		0.041	0.743904		1.93	35.0179		0.713	12.9367		0.022	0.399168		0.248	4.49971		0.101	1.83254		0.016	0.290304		0.062	1.12493		0.128	2.32243		0.021	0.381024
AnimalMU	2016-04-06	Study	CAS	Capelin	171	528	2112	4	9718	17	0	0	0.127008	0.288	5.22547	16.9987	0	0	0.127008	0.013	0.235872	5.05084	0.565	10.2514	57.2829	0.518	9.39859	28.0665	0	0	1.28822	0.049	0.889056	8.84293	0.036	0.653184	3.27726	0	0	0.70308	0.012	0.217728	1.61028	0.059	1.0705	4.0824	0.009	0.163296	0.496692
AnimalMU	2016-04-06	Study	CAS	Squid	174	398	199	0.5			0	0		0.015	0.03402		0	0		0	0		0.171	0.387828		0	0		0	0		0.043	0.097524		0	0		0	0		0	0		0	0		0	0
AnimalMU	2016-04-06	Study	CAS	Finger Mullet	175	543	4887	9			0	0		0.09	3.67416		0	0		0.102	4.16405		0.392	16.003		0.18	7.34832		0.023	0.938952		0.096	3.9191		0.025	1.0206		0.011	0.449064		0.01	0.40824		0.024	0.979776		0	0
AnimalMU	2016-04-06	Study	CAS	Herring	177	720	2520	3.5			0.008	0.127008		0.508	8.06501		0.008	0.127008		0.041	0.650916		1.93	30.6407		0.713	11.3196		0.022	0.349272		0.248	3.93725		0.101	1.60348		0.016	0.254016		0.062	0.984312		0.128	2.03213		0.021	0.333396
AnimalP	2016-02-24	Base	CAS	Capelin	171	528	7392	14	10264	19	0	0	0.108864	0.288	18.2892	25.3381	0	0	0.108864	0.013	0.825552	1.38348	0.565	35.8798	63.6945	0.518	32.8951	42.5976	0	0	0.299376	0.049	3.1117	6.87658	0.036	2.28614	3.66055	0	0	0.217728	0.012	0.762048	1.60574	0.059	3.74674	5.48856	0.009	0.571536	0.857304
AnimalP	2016-02-24	Base	CAS	Squid	173	356	712	2			0	0		0.015	0.13608		0	0		0	0		0.171	1.55131		0	0		0	0		0.043	0.390096		0	0		0	0		0	0		0	0		0	0
AnimalP	2016-02-24	Base	CAS	Herring	177	720	2160	3			0.008	0.108864		0.508	6.91286		0.008	0.108864		0.041	0.557928		1.93	26.2634		0.713	9.7025		0.022	0.299376		0.248	3.37478		0.101	1.37441		0.016	0.217728		0.062	0.843696		0.128	1.74182		0.021	0.285768
AnimalP	2016-04-06	Study	CAS	Capelin	171	528	2640	5	10865	20	0	0	0.09072	0.288	6.53184	16.5451	0	0	0.09072	0.013	0.29484	5.3865	0.565	12.8142	54.4207	0.518	11.7482	27.9985	0	0	1.29276	0.049	1.11132	8.76582	0.036	0.81648	3.09582	0	0	0.6804	0.012	0.27216	1.42884	0.059	1.33812	3.87828	0.009	0.20412	0.44226
AnimalP	2016-04-06	Study	CAS	Squid	174	398	995	2.5			0	0		0.015	0.1701		0	0		0	0		0.171	1.93914		0	0		0	0		0.043	0.48762		0	0		0	0		0	0		0	0		0	0
AnimalP	2016-04-06	Study	CAS	Finger Mullet	175	543	5430	10			0	0		0.09	4.0824		0	0		0.102	4.62672		0.392	17.7811		0.18	8.1648		0.023	1.04328		0.096	4.35456		0.025	1.134		0.011	0.49896		0.01	0.4536		0.024	1.08864		0	0
AnimalP	2016-04-06	Study	CAS	Herring	177	720	1800	2.5			0.008	0.09072		0.508	5.76072		0.008	0.09072		0.041	0.46494		1.93	21.8862		0.713	8.08542		0.022	0.24948		0.248	2.81232		0.101	1.14534		0.016	0.18144		0.062	0.70308		0.128	1.45152		0.021	0.23814
AnimalB	2016-02-24	Base	CAS	Capelin	171	528	6072	11.5	9151	16	0	0	0.145152	0.288	15.0232	24.2744	0	0	0.145152	0.013	0.678132	1.42204	0.565	29.4727	64.8784	0.518	27.021	39.9576	0	0	0.399168	0.049	2.55604	7.15327	0.036	1.8779	3.71045	0	0	0.290304	0.012	0.625968	1.7509	0.059	3.07768	5.40011	0.009	0.469476	0.8505
AnimalB	2016-02-24	Base	CAS	Squid	174	398	199	0.5			0	0		0.015	0.03402		0	0		0	0		0.171	0.387828		0	0		0	0		0.043	0.097524		0	0		0	0		0	0		0	0		0	0
AnimalB	2016-02-24	Base	CAS	Herring	177	720	2880	4			0.008	0.145152		0.508	9.21715		0.008	0.145152		0.041	0.743904		1.93	35.0179		0.713	12.9367		0.022	0.399168		0.248	4.49971		0.101	1.83254		0.016	0.290304		0.062	1.12493		0.128	2.32243		0.021	0.381024
AnimalB	2016-04-06	Study	CAS	Capelin	171	528	1848	3.5	8169	14	0	0	0	0.288	4.57229	7.42997	0	0	0	0.013	0.206388	3.44509	0.565	8.96994	21.4167	0.518	8.22377	13.9391	0	0	0.730296	0.049	0.777924	3.82612	0.036	0.571536	1.36534	0	0	0.349272	0.012	0.190512	0.508032	0.059	0.936684	1.69873	0.009	0.142884	0.142884
AnimalB	2016-04-06	Study	CAS	Finger Mullet	175	543	3801	7			0	0		0.09	2.85768		0	0		0.102	3.2387		0.392	12.4468		0.18	5.71536		0.023	0.730296		0.096	3.04819		0.025	0.7938		0.011	0.349272		0.01	0.31752		0.024	0.762048		0	0
AnimalB	2016-04-06	Study	CAS	Herring	177	720	2520	3.5			0.008	0.127008		0.508	8.06501		0.008	0.127008		0.041	0.650916		1.93	30.6407		0.713	11.3196		0.022	0.349272		0.248	3.93725		0.101	1.60348		0.016	0.254016		0.062	0.984312		0.128	2.03213		0.021	0.333396
AnimalPN	2016-02-24	Base	CON	Capelin	171	528	4224	8	6384	11	0	0	0.108864	0.288	10.4509	17.3638	0	0	0.108864	0.013	0.471744	1.02967	0.565	20.5027	46.7662	0.518	18.7972	28.4997	0	0	0.299376	0.049	1.77811	5.1529	0.036	1.30637	2.68078	0	0	0.217728	0.012	0.435456	1.27915	0.059	2.14099	3.88282	0.009	0.326592	0.61236
AnimalPN	2016-02-24	Base	CON	Herring	177	720	2160	3			0.008	0.108864		0.508	6.91286		0.008	0.108864		0.041	0.557928		1.93	26.2634		0.713	9.7025		0.022	0.299376		0.248	3.37478		0.101	1.37441		0.016	0.217728		0.062	0.843696		0.128	1.74182		0.021	0.285768
AnimalPN	2016-04-06	Study	CON	Capelin	171	528	4224	8	6384	11	0	0	0.108864	0.288	10.4509	17.3638	0	0	0.108864	0.013	0.471744	1.02967	0.565	20.5027	46.7662	0.518	18.7972	28.4997	0	0	0.299376	0.049	1.77811	5.1529	0.036	1.30637	2.68078	0	0	0.217728	0.012	0.435456	1.27915	0.059	2.14099	3.88282	0.009	0.326592	0.61236
AnimalPN	2016-04-06	Study	CON	Herring	177	720	2160	3			0.008	0.108864		0.508	6.91286		0.008	0.108864		0.041	0.557928		1.93	26.2634		0.713	9.7025		0.022	0.299376		0.248	3.37478		0.101	1.37441		0.016	0.217728		0.062	0.843696		0.128	1.74182		0.021	0.285768
AnimalY	2016-02-24	Base	CAS	Capelin	171	528	5808	11	7968	14	0	0	0.108864	0.288	14.37	21.2829	0	0	0.108864	0.013	0.648648	1.20658	0.565	28.1912	54.4547	0.518	25.8461	35.5486	0	0	0.299376	0.049	2.4449	5.81969	0.036	1.79626	3.17066	0	0	0.217728	0.012	0.598752	1.44245	0.059	2.94386	4.68569	0.009	0.449064	0.734832
AnimalY	2016-02-24	Base	CAS	Herring	177	720	2160	3			0.008	0.108864		0.508	6.91286		0.008	0.108864		0.041	0.557928		1.93	26.2634		0.713	9.7025		0.022	0.299376		0.248	3.37478		0.101	1.37441		0.016	0.217728		0.062	0.843696		0.128	1.74182		0.021	0.285768
AnimalY	2016-04-06	Study	CAS	Capelin	171	528	1848	3.5	8046	14.5	0	0	0.09072	0.288	4.57229	13.2927	0	0	0.09072	0.013	0.206388	3.91003	0.565	8.96994	44.4664	0.518	8.22377	22.0245	0	0	0.979776	0.049	0.777924	6.93101	0.036	0.571536	2.51068	0	0	0.530712	0.012	0.190512	1.21111	0.059	0.936684	3.15025	0.009	0.142884	0.381024
AnimalY	2016-04-06	Study	CAS	Squid	174	398	597	1.5			0	0		0.015	0.10206		0	0		0	0		0.171	1.16348		0	0		0	0		0.043	0.292572		0	0		0	0		0	0		0	0		0	0
AnimalY	2016-04-06	Study	CAS	Finger Mullet	175	543	3801	7			0	0		0.09	2.85768		0	0		0.102	3.2387		0.392	12.4468		0.18	5.71536		0.023	0.730296		0.096	3.04819		0.025	0.7938		0.011	0.349272		0.01	0.31752		0.024	0.762048		0	0
AnimalY	2016-04-06	Study	CAS	Herring	177	720	1800	2.5			0.008	0.09072		0.508	5.76072		0.008	0.09072		0.041	0.46494		1.93	21.8862		0.713	8.08542		0.022	0.24948		0.248	2.81232		0.101	1.14534		0.016	0.18144		0.062	0.70308		0.128	1.45152		0.021	0.23814
AnimalJ	2016-02-24	Base	CON	Capelin	171	528	6864	13	9621	17.5	0	0	0.108864	0.288	16.9828	23.9977	0	0	0.108864	0.013	0.766584	1.32451	0.565	33.3169	60.7438	0.518	30.5454	40.2479	0	0	0.299376	0.049	2.88943	6.55679	0.036	2.12285	3.49726	0	0	0.217728	0.012	0.707616	1.55131	0.059	3.47911	5.22094	0.009	0.530712	0.81648
AnimalJ	2016-02-24	Base	CON	Squid	174	398	597	1.5			0	0		0.015	0.10206		0	0		0	0		0.171	1.16348		0	0		0	0		0.043	0.292572		0	0		0	0		0	0		0	0		0	0
AnimalJ	2016-02-24	Base	CON	Herring	177	720	2160	3			0.008	0.108864		0.508	6.91286		0.008	0.108864		0.041	0.557928		1.93	26.2634		0.713	9.7025		0.022	0.299376		0.248	3.37478		0.101	1.37441		0.016	0.217728		0.062	0.843696		0.128	1.74182		0.021	0.285768
AnimalJ	2016-04-06	Study	CON	Capelin	171	528	6864	13	9621	17.5	0	0	0.108864	0.288	16.9828	23.9977	0	0	0.108864	0.013	0.766584	1.32451	0.565	33.3169	60.7438	0.518	30.5454	40.2479	0	0	0.299376	0.049	2.88943	6.55679	0.036	2.12285	3.49726	0	0	0.217728	0.012	0.707616	1.55131	0.059	3.47911	5.22094	0.009	0.530712	0.81648
AnimalJ	2016-04-06	Study	CON	Squid	174	398	597	1.5			0	0		0.015	0.10206		0	0		0	0		0.171	1.16348		0	0		0	0		0.043	0.292572		0	0		0	0		0	0		0	0		0	0
AnimalJ	2016-04-06	Study	CON	Herring	177	720	2160	3			0.008	0.108864		0.508	6.91286		0.008	0.108864		0.041	0.557928		1.93	26.2634		0.713	9.7025		0.022	0.299376		0.248	3.37478		0.101	1.37441		0.016	0.217728		0.062	0.843696		0.128	1.74182		0.021	0.285768
AnimalSP	2016-02-24	Base	CON	Capelin	171	528	4752	9	6590	12	0	0	0.072576	0.288	11.7573	16.4339	0	0	0.072576	0.013	0.530712	0.902664	0.565	23.0656	41.3502	0.518	21.1468	27.6152	0	0	0.199584	0.049	2.00038	4.44528	0.036	1.46966	2.38594	0	0	0.145152	0.012	0.489888	1.05235	0.059	2.40862	3.56983	0.009	0.367416	0.557928
AnimalSP	2016-02-24	Base	CON	Squid	174	398	398	1			0	0		0.015	0.06804		0	0		0	0		0.171	0.775656		0	0		0	0		0.043	0.195048		0	0		0	0		0	0		0	0		0	0
AnimalSP	2016-02-24	Base	CON	Herring	177	720	1440	2			0.008	0.072576		0.508	4.60858		0.008	0.072576		0.041	0.371952		1.93	17.509		0.713	6.46834		0.022	0.199584		0.248	2.24986		0.101	0.916272		0.016	0.145152		0.062	0.562464		0.128	1.16122		0.021	0.190512
AnimalSP	2016-04-06	Study	CON	Capelin	171	528	4488	8.5	6127	11	0	0	0.072576	0.288	11.1041	15.7467	0	0	0.072576	0.013	0.501228	0.87318	0.565	21.7841	39.6809	0.518	19.972	26.4403	0	0	0.199584	0.049	1.88924	4.23662	0.036	1.38802	2.30429	0	0	0.145152	0.012	0.462672	1.02514	0.059	2.2748	3.43602	0.009	0.347004	0.537516
AnimalSP	2016-04-06	Study	CON	Squid	174	398	199	0.5			0	0		0.015	0.03402		0	0		0	0		0.171	0.387828		0	0		0	0		0.043	0.097524		0	0		0	0		0	0		0	0		0	0
AnimalSP	2016-04-06	Study	CON	Herring	177	720	1440	2			0.008	0.072576		0.508	4.60858		0.008	0.072576		0.041	0.371952		1.93	17.509		0.713	6.46834		0.022	0.199584		0.248	2.24986		0.101	0.916272		0.016	0.145152		0.062	0.562464		0.128	1.16122		0.021	0.190512
AnimalZ	2016-02-24	Base	CAS	Capelin	171	528	5808	11	7968	14	0	0	0	0.288	14.37	14.37	0	0	0	0.013	0.648648	0.648648	0.565	28.1912	28.1912	0.518	25.8461	25.8461	0	0	0	0.049	2.4449	2.4449	0.036	1.79626	1.79626	0	0	0	0.012	0.598752	0.598752	0.059	2.94386	2.94386	0.009	0.449064	0.449064
AnimalZ	2016-02-24	Base	CAS	Herring	177	720	2160	3			0.008	0.108864		0.508	6.91286		0.008	0.108864		0.041	0.557928		1.93	26.2634		0.713	9.7025		0.022	0.299376		0.248	3.37478		0.101	1.37441		0.016	0.217728		0.062	0.843696		0.128	1.74182		0.021	0.285768
AnimalZ	2016-04-06	Study	CAS	Capelin	171	528	1848	3.5	8207	14.5	0	0	0.108864	0.288	4.57229	14.4109	0	0	0.108864	0.013	0.206388	4.00302	0.565	8.96994	48.4558	0.518	8.22377	23.6416	0	0	1.02967	0.049	0.777924	7.39595	0.036	0.571536	2.73974	0	0	0.567	0.012	0.190512	1.35173	0.059	0.936684	3.44056	0.009	0.142884	0.428652
AnimalZ	2016-04-06	Study	CAS	Squid	174	398	398	1			0	0		0.015	0.06804		0	0		0	0		0.171	0.775656		0	0		0	0		0.043	0.195048		0	0		0	0		0	0		0	0		0	0
AnimalZ	2016-04-06	Study	CAS	Finger Mullet	175	543	3801	7			0	0		0.09	2.85768		0	0		0.102	3.2387		0.392	12.4468		0.18	5.71536		0.023	0.730296		0.096	3.04819		0.025	0.7938		0.011	0.349272		0.01	0.31752		0.024	0.762048		0	0
AnimalZ	2016-04-06	Study	CAS	Herring	177	720	2160	3			0.008	0.108864		0.508	6.91286		0.008	0.108864		0.041	0.557928		1.93	26.2634		0.713	9.7025		0.022	0.299376		0.248	3.37478		0.101	1.37441		0.016	0.217728		0.062	0.843696		0.128	1.74182		0.021	0.285768
AnimalL	2016-02-24	Base	CON	Capelin	171	528	6600	12.5	8997	16.5	0	0	0.09072	0.288	16.3296	22.1924	0	0	0.09072	0.013	0.7371	1.20204	0.565	32.0355	55.0852	0.518	29.3706	37.456	0	0	0.24948	0.049	2.7783	5.88319	0.036	2.0412	3.18654	0	0	0.18144	0.012	0.6804	1.38348	0.059	3.3453	4.79682	0.009	0.5103	0.74844
AnimalL	2016-02-24	Base	CON	Squid	174	398	597	1.5			0	0		0.015	0.10206		0	0		0	0		0.171	1.16348		0	0		0	0		0.043	0.292572		0	0		0	0		0	0		0	0		0	0
AnimalL	2016-02-24	Base	CON	Herring	177	720	1800	2.5			0.008	0.09072		0.508	5.76072		0.008	0.09072		0.041	0.46494		1.93	21.8862		0.713	8.08542		0.022	0.24948		0.248	2.81232		0.101	1.14534		0.016	0.18144		0.062	0.70308		0.128	1.45152		0.021	0.23814
AnimalL	2016-04-06	Study	CON	Capelin	171	528	6600	12.5	8997	16.5	0	0	0.09072	0.288	16.3296	22.1924	0	0	0.09072	0.013	0.7371	1.20204	0.565	32.0355	55.0852	0.518	29.3706	37.456	0	0	0.24948	0.049	2.7783	5.88319	0.036	2.0412	3.18654	0	0	0.18144	0.012	0.6804	1.38348	0.059	3.3453	4.79682	0.009	0.5103	0.74844
AnimalL	2016-04-06	Study	CON	Squid	174	398	597	1.5			0	0		0.015	0.10206		0	0		0	0		0.171	1.16348		0	0		0	0		0.043	0.292572		0	0		0	0		0	0		0	0		0	0
AnimalL	2016-04-06	Study	CON	Herring	177	720	1800	2.5			0.008	0.09072		0.508	5.76072		0.008	0.09072		0.041	0.46494		1.93	21.8862		0.713	8.08542		0.022	0.24948		0.248	2.81232		0.101	1.14534		0.016	0.18144		0.062	0.70308		0.128	1.45152		0.021	0.23814
AnimalM	2016-02-24	Base	CAS	Capelin	171	528	5544	10.5	7903	14	0	0	0.108864	0.288	13.7169	20.6637	0	0	0.108864	0.013	0.619164	1.17709	0.565	26.9098	53.5611	0.518	24.6713	34.3738	0	0	0.299376	0.049	2.33377	5.80608	0.036	1.71461	3.08902	0	0	0.217728	0.012	0.571536	1.41523	0.059	2.81005	4.55188	0.009	0.428652	0.71442
AnimalM	2016-02-24	Base	CAS	Squid	174	398	199	0.5			0	0		0.015	0.03402		0	0		0	0		0.171	0.387828		0	0		0	0		0.043	0.097524		0	0		0	0		0	0		0	0		0	0
AnimalM	2016-02-24	Base	CAS	Herring	177	720	2160	3			0.008	0.108864		0.508	6.91286		0.008	0.108864		0.041	0.557928		1.93	26.2634		0.713	9.7025		0.022	0.299376		0.248	3.37478		0.101	1.37441		0.016	0.217728		0.062	0.843696		0.128	1.74182		0.021	0.285768
AnimalM	2016-04-06	Study	CAS	Capelin	171	528	1848	3.5	7487	13.5	0	0	0.072576	0.288	4.57229	12.1066	0	0	0.072576	0.013	0.206388	3.81704	0.565	8.96994	39.7013	0.518	8.22377	20.4075	0	0	0.92988	0.049	0.777924	6.27102	0.036	0.571536	2.28161	0	0	0.494424	0.012	0.190512	1.0705	0.059	0.936684	2.85995	0.009	0.142884	0.333396
AnimalM	2016-04-06	Study	CAS	Squid	174	398	398	1			0	0		0.015	0.06804		0	0		0	0		0.171	0.775656		0	0		0	0		0.043	0.195048		0	0		0	0		0	0		0	0		0	0
AnimalM	2016-04-06	Study	CAS	Finger Mullet	175	543	3801	7			0	0		0.09	2.85768		0	0		0.102	3.2387		0.392	12.4468		0.18	5.71536		0.023	0.730296		0.096	3.04819		0.025	0.7938		0.011	0.349272		0.01	0.31752		0.024	0.762048		0	0
AnimalM	2016-04-06	Study	CAS	Herring	177	720	1440	2			0.008	0.072576		0.508	4.60858		0.008	0.072576		0.041	0.371952		1.93	17.509		0.713	6.46834		0.022	0.199584		0.248	2.24986		0.101	0.916272		0.016	0.145152		0.062	0.562464		0.128	1.16122		0.021	0.190512
[truncated: 72 more columns]
